# Supplementary material for: Mendelian Randomization Study Investigating the Causal Relationship Between Thyroid Dysfunction and Cerebral Infarction
Source: Brain Behav. 2024 Dec 11;14(12):e70188. doi: 10.1002/brb3.70188 (PMC11635123; doi:10.1002/brb3.70188)
Supplement: Supplementary file 2 — Supporting Information. [file BRB3-14-e70188-s002.xlsx]

## Sheet: Supplementary Table 1
Supplementary Table 1 | GWAS summary statistics: data resource
ID	Phenotypes	Year	Consortium	Population	Number of cases	Number of controls	Sample size(cases)
ebi-a-GCST90029022	Hypothyroidism	2018	IEU OpenGWAS	European	-	-	473703
ebi-a-GCST90038636	Hyperthyroidism	2021	IEU OpenGWAS	European	3731	480867	484598
-	TSH	2024	The ThyroidOmics Consortium	European	-	-	271040
-	FT4	2024	The ThyroidOmics Consortium	European	-	-	119120
ukb-d-I63	Cerebral infarction	2018	UK biobank	European	2353	358841	361194

## Sheet: Supplementary Table 2
Supplementary Table 2 | Characteristics of SNPs associated with hypothyroidism.
Position	SNP	EA	OA	EAF	BETA	SE	P	R2	N	F
38622268	rs7540342	C	T	0.26365	-0.00291108	0.000499781	7.29995e-09	3.29041e-06	473703	33.9273
108354156	rs17020110	C	T	0.267479	0.00449604	0.000499559	3.10027e-19	7.92137e-06	473703	81.0003
114303808	rs6679677	A	C	0.101076	0.0203536	0.000730096	1.99986e-173	7.52807e-05	473703	777.182
19820119	rs1995311	G	T	0.510924	-0.00267652	0.000441488	4.20001e-10	3.58017e-06	473703	36.7539
65435425	rs56818621	G	C	0.128281	-0.00370236	0.000663115	5.1e-09	3.06568e-06	473703	31.1731
2494330	rs2234167	A	G	0.133428	0.00426908	0.000647364	2.29985e-11	4.21454e-06	473703	43.4882
110362858	rs7522243	G	A	0.444211	0.00246842	0.000445638	2.99999e-08	3.00862e-06	473703	30.6813
167405418	rs1723022	T	G	0.372773	0.00263973	0.000459951	5.30005e-09	3.2585e-06	473703	32.9379
200840467	rs12756886	C	T	0.120141	0.00436854	0.000679553	9.3994e-11	4.03466e-06	473703	41.3262
38377021	rs61776678	A	G	0.410754	-0.00286954	0.000448327	8.80035e-11	3.98596e-06	473703	40.9671
67793171	rs10489626	G	C	0.164184	0.00337558	0.000595755	4.70002e-09	3.12729e-06	473703	32.1042
19638883	rs2473808	C	T	0.663277	-0.00318576	0.000467605	9.09913e-12	4.5334e-06	473703	46.416
236629134	rs12117927	A	C	0.488931	0.0026691	0.000452062	1.09999e-09	3.5603e-06	473703	34.8605
55862355	rs6739788	T	A	0.053688	0.00558581	0.000977669	7.79992e-09	3.1704e-06	473703	32.6429
98373006	rs5865	T	C	0.664505	-0.00286464	0.000468235	1.2e-09	3.65893e-06	473703	37.4294
242444173	rs7596240	G	A	0.270214	0.00286733	0.000495957	4.39997e-09	3.24257e-06	473703	33.4247
1407628	rs11675342	T	C	0.423445	0.00505693	0.000446579	8.69961e-30	1.24865e-05	473703	128.226
62544391	rs7583027	C	A	0.640988	0.00290231	0.000459905	4.60002e-10	3.87683e-06	473703	39.8246
163110536	rs2111485	G	A	0.607345	0.00382984	0.000451144	1.80011e-17	6.99581e-06	473703	72.0661
204738919	rs3087243	A	G	0.450577	-0.00849305	0.000443102	2.39994e-83	3.57136e-05	473703	367.384
8451701	rs13398375	C	T	0.292043	-0.00288792	0.000488761	2.80001e-09	3.44869e-06	473703	34.9122
191970120	rs7582694	G	C	0.774003	-0.00691458	0.000527715	4.40048e-39	1.67266e-05	473703	171.685
162048975	rs1921309(a)	A	T	0.49609	0.00260473	0.000441576	3.69999e-09	3.3921e-06	473703	34.7948
12644736	rs1534430	T	C	0.390309	-0.00377707	0.000452558	4.40048e-17	6.78982e-06	473703	69.6565
37006396	rs7649344	C	T	0.457197	-0.00261153	0.000443285	1.2e-08	3.38505e-06	473703	34.7076
105934953	rs13090803	T	G	0.212253	0.00469389	0.000543394	1.80011e-18	7.36778e-06	473703	74.6167
108162362	rs6798068	A	G	0.322403	0.00282356	0.000471547	2.19999e-09	3.48333e-06	473703	35.8545
12310773	rs145268310	C	G	0.120794	0.00505679	0.00067779	4.49987e-14	5.43145e-06	473703	55.6621
39336038	rs57938373	T	C	0.146978	0.00408291	0.000622454	7.50067e-11	4.18006e-06	473703	43.0254
105499839	rs11926659	G	A	0.136373	-0.00361935	0.000644538	1e-08	3.08564e-06	473703	31.5329
121743159	rs113229608	A	C	0.063917	0.00631459	0.000906061	2.90001e-12	4.77146e-06	473703	48.5708
5012125	rs75051580	C	T	0.204508	0.00295585	0.000550429	4.60002e-08	2.84276e-06	473703	28.8378
119130373	rs4687854	A	G	0.194806	0.00357659	0.000556643	8.60003e-11	4.01302e-06	473703	41.2843
188121019	rs12634152	T	C	0.547336	-0.00649337	0.000443901	1.59993e-49	2.0893e-05	473703	213.977
10716939	rs4293777(a)	C	G	0.472692	0.00369796	0.000441762	7.8001e-17	6.81706e-06	473703	70.0725
87819369	rs28450181	G	A	0.204036	0.00328649	0.000548943	1.7e-09	3.50828e-06	473703	35.8435
149665827	rs17025117	C	A	0.212432	-0.00632596	0.000539492	2.09991e-32	1.33903e-05	473703	137.494
26090375	rs7441808	G	A	0.301062	0.00391329	0.000480644	6.4003e-17	6.44479e-06	473703	66.2883
40307533	rs4444866	T	C	0.27653	-0.0033681	0.000496343	1.10002e-11	4.53903e-06	473703	46.0475
103449131	rs113473633	G	A	0.025981	-0.00977107	0.00144267	2.29985e-11	4.83212e-06	473703	45.8723
123546282	rs6833591	G	A	0.347096	-0.0028548	0.00046426	7.59994e-10	3.69386e-06	473703	37.8119
187004074	rs3775291	T	C	0.297325	-0.00405927	0.000482072	1.29987e-17	6.88512e-06	473703	70.9042
35837234	rs12697352	A	G	0.340258	-0.00266744	0.00046622	6.69993e-09	3.19449e-06	473703	32.7346
71694837	rs9293291	A	G	0.761967	0.0029809	0.000519953	5.1e-09	3.22328e-06	473703	32.8675
76543603	rs10036386	T	C	0.38175	0.0032806	0.000454337	1.80011e-13	5.08019e-06	473703	52.1375
156577720	rs13360007	G	A	0.135608	0.00348628	0.000644492	1.79999e-08	2.84938e-06	473703	29.261
1285974	rs7705526	A	C	0.326372	-0.0028966	0.000476739	2.19999e-09	3.68927e-06	473703	36.9161
102595837	rs28157	T	G	0.315388	-0.00328791	0.000475779	5.30029e-12	4.66831e-06	473703	47.7561
133419283	rs244672	T	C	0.87565	-0.00504294	0.000668733	7.10068e-14	5.53827e-06	473703	56.8672
408079	rs1050976	T	C	0.528951	0.00320235	0.000443748	3.80014e-13	5.11033e-06	473703	52.0793
135902599	rs761357	T	A	0.375425	0.00282436	0.00045634	3.40001e-10	3.74092e-06	473703	38.3057
166047034	rs1079418	G	A	0.306362	-0.00291488	0.000478325	5.1e-10	3.6111e-06	473703	37.136
26604140	rs6456739	C	T	0.559142	-0.0033031	0.000519697	2.99999e-10	5.37891e-06	473703	40.3964
29765652	rs72507842	C	T	0.026012	-0.0137469	0.00185823	2.99985e-12	9.57562e-06	473703	54.7281
32448129	rs4410767	C	T	0.473325	0.00525256	0.00069606	7.50067e-18	1.37554e-05	473703	56.9441
90989125	rs7754251(a)	C	G	0.579871	0.0058572	0.000446036	4.70002e-40	1.67157e-05	473703	172.441
31329386	rs2596546	G	A	0.327209	0.0108008	0.000672827	1.69981e-47	5.13626e-05	473703	257.694
31440599	rs3828887	T	G	0.129005	0.00533082	0.000724755	3.50026e-12	6.38617e-06	473703	54.101
32636866	rs3134996	T	A	0.643252	0.0122905	0.000649856	4.20049e-77	6.93285e-05	473703	357.688
33054177	rs9277508	C	T	0.305199	-0.00768	0.000544096	4.79954e-45	2.50147e-05	473703	199.238
148521292	rs9497965	T	C	0.409482	0.00393518	0.000449135	8.49963e-19	7.48906e-06	473703	76.7671
167403873	rs933243	A	C	0.336133	-0.00563541	0.000466238	2.60016e-34	1.41734e-05	473703	146.095
29748690	rs1611236	A	G	0.323762	-0.00542368	0.00086927	2.1e-10	1.28808e-05	473703	38.9295
100295908	rs221781	G	A	0.88677	0.00437904	0.000695858	7.10068e-11	3.85088e-06	473703	39.602
37382465	rs60600003	G	T	0.100316	0.00440281	0.000738869	9.29994e-10	3.49905e-06	473703	35.5079
4785129	rs10277273	G	T	0.570873	-0.00267831	0.000450983	5.69994e-10	3.51461e-06	473703	35.2697
77362489	rs17385641	C	G	0.286581	0.00264507	0.000488027	2e-08	2.86086e-06	473703	29.3756
128579202	rs3807307	C	T	0.464413	0.00264478	0.000442145	1.79999e-09	3.47971e-06	473703	35.7808
61395832	rs6992869	C	T	0.374615	0.00282023	0.000456535	3.2e-10	3.72676e-06	473703	38.1611
119951900	rs1032129	C	A	0.35562	-0.00291822	0.000462229	1.89998e-10	3.90296e-06	473703	39.8586
133918769	rs1810396	G	A	0.689221	-0.0038772	0.000476538	3.19963e-16	6.43986e-06	473703	66.1975
134214204	rs7005834	T	C	0.307465	-0.00326234	0.000476678	2.80027e-12	4.53238e-06	473703	46.8391
128197088	rs2445610	G	A	0.368287	-0.00342201	0.000457103	9.09913e-14	5.44877e-06	473703	56.0447
8319963	rs2921053(a)	C	G	0.451288	-0.00657469	0.000871717	3.40017e-14	2.14081e-05	473703	56.8852
23370018	rs11782370	T	C	0.239468	-0.00293901	0.000517866	2.39999e-08	3.14628e-06	473703	32.2083
127069753	rs3758212	T	C	0.370126	0.00258418	0.000457226	2.1e-08	3.11371e-06	473703	31.9436
131659724	rs13297295	C	T	0.11951	-0.00402255	0.000685229	3.09999e-09	3.40535e-06	473703	34.4613
21585265	rs970987	A	C	0.663146	-0.00391577	0.000467788	3.80014e-17	6.85039e-06	473703	70.0707
100549013	rs7850258	G	A	0.668009	0.00996066	0.000468434	6.60693e-103	4.40063e-05	473703	452.147
5447227	rs34477738	G	A	0.164489	0.00427542	0.000618871	5.30029e-12	5.02431e-06	473703	47.7262
6110875	rs7090530	A	C	0.602441	0.00402055	0.000450873	4.70002e-19	7.74314e-06	473703	79.5175
81060829	rs1782648	A	G	0.368189	0.00247594	0.000459778	3.79997e-08	2.85212e-06	473703	28.9991
6405534	rs11258303	A	C	0.746348	0.00365252	0.000508693	2.09991e-12	5.0512e-06	473703	51.5553
63779871	rs71508903	T	C	0.194012	0.00674365	0.000563247	2.70023e-34	1.42225e-05	473703	143.348
64057202	rs10761620	G	A	0.549016	-0.00342059	0.000445345	5.60015e-15	5.794e-06	473703	58.9941
101282553	rs4919342(a)	C	G	0.524435	-0.00278214	0.000441341	4.49997e-10	3.86091e-06	473703	39.7383
124139910	rs3850765	C	T	0.585952	0.00326522	0.000447848	6.70039e-14	5.1733e-06	473703	53.1574
332857	rs7937786	A	C	0.391453	-0.00246893	0.00045385	3.09999e-08	2.90417e-06	473703	29.5933
35317712	rs10742340	C	T	0.38757	0.00404692	0.000454888	1.10002e-18	7.77474e-06	473703	79.1481
577534	rs7936397	A	G	0.272577	-0.00302284	0.000495992	9.09997e-10	3.62357e-06	473703	37.1433
95311422	rs4409785	C	T	0.172622	0.0068012	0.000583807	4.49987e-32	1.3213e-05	473703	135.716
61621556	rs174599	C	G	0.37583	-0.00301902	0.000456234	1.10002e-11	4.27618e-06	473703	43.7882
64106317	rs11231757	T	C	0.381648	-0.0028868	0.000453976	8.80035e-11	3.93335e-06	473703	40.4359
116979911	rs12271161	A	G	0.193356	-0.00365165	0.000558958	3.10027e-11	4.15956e-06	473703	42.6796
103892941	rs12582330	T	G	0.728077	-0.00408507	0.000497109	1.69981e-16	6.60773e-06	473703	67.5298
68434459	rs76930710	C	T	0.039485	-0.0062507	0.00114116	2.19999e-08	2.96363e-06	473703	30.003
111884608	rs3184504	C	T	0.516912	-0.0100364	0.00044087	6.39735e-117	5.0307e-05	473703	518.245
56390364	rs772920	G	C	0.33577	0.00363716	0.000466718	4.19952e-15	5.90086e-06	473703	60.7317
68500239	rs1005048	T	C	0.405976	-0.00251354	0.000448949	1.79999e-08	3.04724e-06	473703	31.3457
9905690	rs11052877	G	A	0.371549	-0.00534202	0.00045769	4.19952e-32	1.33269e-05	473703	136.229
24786576	rs9511151	A	G	0.345979	-0.00629534	0.000465412	9.8992e-41	1.79353e-05	473703	182.963
28623048	rs79490353	C	T	0.025322	0.0106964	0.00140319	1.39991e-14	5.64761e-06	473703	58.1089
99807350	rs9557168	A	G	0.201791	-0.00308275	0.000552644	9.69996e-09	3.06143e-06	473703	31.1161
43063831	rs66749983	T	A	0.310665	0.00361082	0.000477783	3.90032e-14	5.58424e-06	473703	57.115
111206226	rs9521838	A	G	0.233514	-0.00283848	0.000525342	4.79999e-08	2.88416e-06	473703	29.1936
106114658	rs61983206	T	C	0.470275	-0.00367478	0.000502195	1.50003e-13	6.72814e-06	473703	53.5449
68749927	rs3784099	A	G	0.281314	-0.00310666	0.000490823	2.70023e-11	3.90255e-06	473703	40.0625
98692996	rs1257926	A	G	0.47514	0.00277858	0.000442754	1.09999e-10	3.85071e-06	473703	39.3841
38847763	rs11073337	C	A	0.251826	0.00413065	0.00050987	6.00067e-17	6.42939e-06	473703	65.6323
79316815	rs8054578	G	A	0.774825	-0.00330801	0.000529179	3.79997e-10	3.81845e-06	473703	39.0776
50355996	rs7184802	A	G	0.183616	-0.0035443	0.000570274	5.99998e-10	3.76614e-06	473703	38.6273
67349478	rs138453996	A	G	0.02009	0.0104088	0.00157772	3.10027e-11	4.26577e-06	473703	43.5253
7240391	rs61759532	T	C	0.246798	0.00399086	0.000527193	1e-14	5.92129e-06	473703	57.3052
8876505	rs1088898	T	G	0.769	0.00287708	0.000526771	4.39997e-08	2.94085e-06	473703	29.8305
40289412	rs12325861	C	T	0.165637	0.00415495	0.000593021	1.9002e-12	4.77171e-06	473703	49.0898
45805916	rs11079786	A	G	0.257926	0.00405211	0.000504115	7.39946e-16	6.28543e-06	473703	64.6105
67533332	rs56249713	C	T	0.419214	-0.00270032	0.000449874	8.9e-10	3.55069e-06	473703	36.0287
77184016	rs58014733	A	G	0.381908	0.00272327	0.000456799	1.2e-09	3.50125e-06	473703	35.5411
12782849	rs6505765(a)	G	C	0.343863	0.00340643	0.000465014	9.70063e-13	5.23611e-06	473703	53.662
50197406	rs12981033	G	A	0.392988	-0.00303022	0.000452345	7.00003e-12	4.38081e-06	473703	44.8754
10463118	rs34536443	C	G	0.045478	-0.00801392	0.00109048	2.49977e-13	5.5758e-06	473703	54.0076
4837557	rs10424978	A	C	0.600063	-0.00451731	0.000455458	1.50003e-23	9.79441e-06	473703	98.3701
10600418	rs35074907	A	G	0.019918	0.00943735	0.00157823	8e-10	3.47727e-06	473703	35.7569
17860022	rs6111715	C	G	0.179515	-0.00371099	0.000575506	7.8001e-11	4.05678e-06	473703	41.5796
43852037	rs12482947	C	T	0.600482	0.00267033	0.00045376	1.79999e-09	3.42134e-06	473703	34.632
16798586	rs2823272	A	T	0.315442	-0.00338398	0.00047592	7.10068e-13	4.94556e-06	473703	50.5577
50895133	rs4824117	G	A	0.666675	-0.00264947	0.000469221	2.80001e-08	3.11982e-06	473703	31.8833
30539821	rs2412974	T	C	0.360082	-0.00262426	0.00045972	9.59997e-09	3.17373e-06	473703	32.5857
37591290	rs229540	G	T	0.425127	0.00518151	0.00044676	6.59933e-31	1.3123e-05	473703	134.513
SNP, single-nucleotide polymorphism; EAF, effect allele frequency; EA, effect allele; BETA, beta. exposure; SE, standard error; P, the Significance level of hypothyroidism; R² was calculated as follows: 2*beta^2*EAF*(1-EAF). The F-statistic for each SNP was calculated as follows: F = (N-2) *R2/ (1− R2).a: Palindromic SNPs with intermediate allele frequencies (>0.01) were removed

## Sheet: Supplementary Table 3
Supplementary Table 3 | Characteristics of SNPs associated with hyperthyroidism.
Position	SNP	EA	OA	EAF	BETA	SE	P	R2	N	F
243428152	rs12741781	G	T	0.328488	0.00114786	0.000190654	1.89998e-09	5.81274e-07	484598	36.2482
114303808	rs6679677	A	C	0.096716	0.00256477	0.000301726	1.59993e-17	1.14934e-06	484598	72.2556
204738919	rs3087243	A	G	0.448193	-0.00192714	0.000179831	8.99912e-27	1.837e-06	484598	114.841
109344730	rs12999008	A	T	0.01272	0.00457266	0.000817814	2.69998e-08	5.25164e-07	484598	31.2629
188124354	rs1559810	A	C	0.406014	0.00107991	0.000182147	2.19999e-09	5.625e-07	484598	35.1505
40301264	rs11736377	T	C	0.737388	-0.00114545	0.00020256	1.40001e-08	5.08151e-07	484598	31.9775
156617587	rs163315	T	G	0.145897	0.00142463	0.000253682	2.30001e-08	5.05814e-07	484598	31.5373
31224667	rs9264277	C	T	0.634299	0.00140179	0.000185332	2.99985e-17	9.11625e-07	484598	57.2091
32667595	rs1794279	T	G	0.120389	0.00688433	0.000276549	6.9024e-134	1.00376e-05	484598	619.697
31555480	rs200801362	C	T	0.157012	0.00507292	0.000332906	1.59993e-50	6.8124e-06	484598	232.206
31944851	rs41315816(a)	C	T	0.061221	-0.00244941	0.000372226	2e-08	6.89631e-07	484598	43.3022
32488030	rs184068113	C	T	0.401785	0.00163508	0.000229173	1.69981e-13	1.28517e-06	484598	50.9039
29748690	rs1611236	A	G	0.674823	-0.00105712	0.000191225	1.79999e-09	4.90443e-07	484598	30.5604
31540142	rs3093546(a)	A	G	0.045312	-0.00237295	0.000429397	9.59997e-09	4.87171e-07	484598	30.5393
32631807	rs71542456	G	A	0.200752	0.00413607	0.000280011	1.10002e-47	5.48968e-06	484598	218.185
32971708	rs3128931	A	G	0.251339	-0.00119531	0.000206247	2.99999e-09	5.37695e-07	484598	33.5881
129012574	rs10087240	T	C	0.458311	0.00113355	0.000179543	2.30001e-10	6.38001e-07	484598	39.8607
95311422	rs4409785	C	T	0.171039	0.00144029	0.000237119	1.09999e-09	5.88246e-07	484598	36.895
81462649	rs4903961	G	C	0.376258	0.00255903	0.000184686	1.39991e-43	3.07377e-06	484598	191.992
SNP, single-nucleotide polymorphism; EAF, effect allele frequency; EA, effect allele; BETA, beta. exposure; SE, standard error; P, the Significance level of hypothyroidism; R² was calculated as follows: 2*beta^2*EAF*(1-EAF). The F-statistic for each SNP was calculated as follows: F = (N-2) *R2/ (1− R2).a: Palindromic SNPs with intermediate allele frequencies (>0.01) were removed

## Sheet: Supplementary Table 4
Supplementary Table 4 | Characteristics of SNPs associated with TSH.
Position	SNP	EA	OA	EAF	BETA	SE	P	R2	N	F
742075	rs2581928	a	g	0.2653	-0.0222	0.0033	8.69e-12	0.000192125	271040	45.2562
808662	rs2229738	t	c	0.0946	-0.0394	0.0055	8.409e-13	0.000265922	271040	51.3177
809419	rs523587	t	c	0.4296	0.0163	0.0029	2.288e-08	0.000130211	271040	31.5922
877994	rs56279106	a	g	0.2726	-0.0195	0.0032	2.026e-09	0.000150799	271040	37.1338
914878	rs10751136	a	g	0.5022	0.0191	0.0029	3.89e-11	0.000182401	271040	43.3781
983454	rs9729157	t	c	0.6356	0.0222	0.003	1.762e-13	0.000228296	271040	54.76
988508	rs7529705	a	g	0.3744	0.053	0.003	9.076e-71	0.00131587	271040	312.111
996612	rs10799824	a	g	0.1561	-0.1187	0.004	5.12e-194	0.00371215	271040	880.606
1030570	rs4844563	a	c	0.6657	-0.0169	0.0031	3.54e-08	0.000127121	271040	29.7201
1079520	rs3184504	t	c	0.4865	0.0301	0.0029	2.472e-25	0.000452675	271040	107.73
1126458	rs10743983	a	g	0.5451	-0.018	0.0029	7.231e-10	0.000160682	271040	38.5256
1194738	rs1690789	t	c	0.4765	-0.0288	0.0029	5.107e-23	0.000413804	271040	98.6254
1388342	rs11830037	a	c	0.0765	0.04	0.0055	3.415e-13	0.000226073	271040	52.8926
1407012	rs7315310	a	g	0.4034	-0.0203	0.003	1.249e-11	0.000198354	271040	45.7878
1417259	rs7955258	a	g	0.4162	-0.0473	0.003	1.965e-54	0.00108722	271040	248.588
1426984	rs10849108	a	g	0.1772	-0.0279	0.0038	4.247e-13	0.000226985	271040	53.9065
1448369	rs149363012	t	c	0.0211	0.1247	0.0117	1.899e-26	0.000642368	271040	113.596
1458081	rs10878984	t	c	0.3497	-0.0213	0.003	2.078e-12	0.000206347	271040	50.41
1545407	rs61938844	a	g	0.0284	0.1721	0.0097	5.524e-71	0.00163455	271040	314.788
1598222	rs9521826	a	g	0.7318	0.025	0.0033	1.881e-14	0.000245336	271040	57.3921
1634261	rs17462267	a	c	0.7288	-0.0365	0.0033	6.082e-29	0.00052664	271040	122.337
1665231	rs9537312	t	c	0.2063	-0.0235	0.0036	4.366e-11	0.000180851	271040	42.6119
1676588	rs10914681	t	c	0.2465	0.0225	0.0034	2.34e-11	0.000188059	271040	43.7933
1688804	rs2282026	a	g	0.5295	-0.0166	0.0029	8.053e-09	0.0001373	271040	32.7658
1718445	rs568995	a	g	0.2148	0.034	0.0035	7.422e-22	0.000389944	271040	94.3673
1811752	rs4885687	t	g	0.7344	0.0258	0.0033	5.959e-15	0.000259675	271040	61.124
1894054	rs12889167	t	c	0.5545	0.039	0.0029	1.198e-40	0.000751464	271040	180.856
1915402	rs12436555	a	g	0.163	-0.0216	0.0039	3.536e-08	0.000127306	271040	30.6746
1952961	rs1755770	t	c	0.6013	-0.0246	0.003	1.725e-16	0.00029016	271040	67.24
1953229	rs116909374	t	c	0.0362	-0.1589	0.0085	1.109e-78	0.00176187	271040	349.47
1953873	rs12892248	a	g	0.1249	0.0254	0.0044	7.481e-09	0.000141032	271040	33.3244
2094596	rs11625251	c	g	0.9137	-0.0672	0.0052	1.467e-38	0.000712169	271040	167.006
2095376	rs8022931	c	g	0.5365	-0.0485	0.0029	1.583e-62	0.00116986	271040	279.697
2095671	rs12893275	t	c	0.0904	-0.0392	0.0051	1.321e-14	0.000252709	271040	59.0788
2109878	rs80220524	t	c	0.0243	0.0619	0.0102	1.17e-09	0.000181691	271040	36.8282
2131020	rs2295727	a	g	0.934	-0.0332	0.0059	1.509e-08	0.000135893	271040	31.6645
2134557	rs768356	t	c	0.7996	-0.0741	0.0036	1.35e-92	0.00175969	271040	423.674
2169979	rs12567744	a	g	0.6838	0.036	0.0031	1.153e-30	0.000560436	271040	134.86
2210253	rs78218421	t	c	0.0627	0.044	0.0062	9.052e-13	0.000227552	271040	50.3642
2216064	rs1288492	t	c	0.464	0.0185	0.0029	2.943e-10	0.000170238	271040	40.6956
2225755	rs1044474	a	g	0.5499	0.0256	0.0029	9.713e-19	0.000324416	271040	77.9263
2247363	rs17477923	t	c	0.7483	0.0609	0.0033	7.59e-75	0.00139709	271040	340.57
2298722	rs6494466	a	g	0.263	-0.0198	0.0033	2.076e-09	0.000151979	271040	36
2368531	rs11857151	c	g	0.6791	0.049	0.0031	6.558e-57	0.00104647	271040	249.844
2431752	rs30233	a	g	0.5663	-0.0321	0.003	1.534e-27	0.000506146	271040	114.49
2436054	rs334699	a	g	0.056	-0.1447	0.0069	6.89e-98	0.00221374	271040	439.783
2455136	rs78856554	a	g	0.0916	0.0377	0.0051	9.037e-14	0.000236529	271040	54.644
2474218	rs11641216	a	g	0.6059	0.0162	0.003	4.961e-08	0.000125334	271040	29.16
2485190	rs1045476	a	g	0.1788	0.0434	0.0039	2.553e-29	0.000553128	271040	123.837
2486283	rs4785953	a	g	0.8726	-0.0324	0.0043	7.535e-14	0.000233402	271040	56.7745
2613388	rs73575083	a	g	0.6747	0.0923	0.0031	3.03e-199	0.00373963	271040	886.503
2614161	rs9928281	a	g	0.8914	-0.0344	0.005	7.935e-12	0.000229113	271040	47.3344
2625254	rs12036629	a	g	0.5306	-0.0317	0.0029	1.247e-27	0.000500563	271040	119.488
2777796	rs199528	t	c	0.2025	0.0403	0.0036	4.993e-29	0.000524561	271040	125.316
2785809	rs35073649	t	c	0.3795	0.0248	0.003	4.558e-17	0.000289659	271040	68.3378
2821581	rs113599227	t	c	0.0444	-0.0837	0.0074	9.309e-30	0.000594484	271040	127.934
2835660	rs7211380	a	g	0.9292	0.0472	0.0056	5.197e-17	0.000293127	271040	71.0408
2841146	rs9889941	a	c	0.7036	0.0184	0.0032	7.3e-09	0.000141211	271040	33.0625
2856216	rs1042673	a	g	0.5406	-0.043	0.0029	9.413e-50	0.000918404	271040	219.857
2857099	rs4793439	t	c	0.4692	0.0407	0.0029	3.566e-45	0.000825102	271040	196.967
2930523	rs879736	t	c	0.1678	0.0259	0.0039	4.235e-11	0.000187348	271040	44.1032
3069083	rs6567094	a	g	0.5543	0.0309	0.0029	2.222e-26	0.000471775	271040	113.533
3245189	rs1496627	a	c	0.5794	0.0212	0.0029	5.307e-13	0.000219053	271040	53.4411
3291324	rs11670562	t	c	0.7431	-0.0201	0.0034	2.917e-09	0.000154253	271040	34.949
3317994	rs35324752	t	g	0.3598	-0.0198	0.0031	1.29e-10	0.000180608	271040	40.795
3332154	rs11672947	t	c	0.392	-0.0236	0.0031	1.363e-14	0.000265487	271040	57.9563
3354157	rs7248104	a	g	0.4062	-0.0584	0.003	3.201e-87	0.00164526	271040	378.951
3354222	rs4608435	t	g	0.2627	-0.0231	0.0033	3.625e-12	0.000206708	271040	49
3361435	rs36259	a	g	0.7565	-0.0247	0.0035	1.86e-12	0.000224767	271040	49.8033
3415322	rs1203930	a	g	0.2193	-0.0652	0.0035	1.084e-78	0.00145562	271040	347.024
3427914	rs1883806	t	g	0.3918	0.0198	0.0032	5.207e-10	0.000186841	271040	38.2852
3514421	rs139242164	t	g	0.0106	0.1158	0.0158	2.545e-13	0.000281271	271040	53.7159
3537164	rs6133344	t	c	0.5121	-0.024	0.0029	1.427e-16	0.000287831	271040	68.4899
3751985	rs11675342	t	c	0.4191	0.0281	0.0029	1.344e-21	0.000384469	271040	93.8894
3804423	rs79259951	a	c	0.9314	0.0367	0.0057	1.388e-10	0.000172116	271040	41.4555
3812935	rs6414089	a	g	0.3578	0.0175	0.003	6.444e-09	0.00014074	271040	34.0278
3834153	rs4471862	a	g	0.3238	-0.0248	0.0031	2.403e-15	0.00026933	271040	64
3863049	rs2288188	t	g	0.962	0.0719	0.0079	6.157e-20	0.000377961	271040	82.833
3890498	rs2364727	t	c	0.1141	0.0265	0.0047	1.298e-08	0.000141969	271040	31.7904
3931453	rs4340549	t	c	0.7634	-0.0233	0.0035	1.447e-11	0.000196114	271040	44.3176
4004778	rs737308	t	g	0.2759	-0.0925	0.0033	1.02e-177	0.00341872	271040	785.698
4009199	rs12479260	t	c	0.0863	-0.0385	0.0052	1.035e-13	0.000233758	271040	54.8169
4018962	rs7589228	a	c	0.6294	0.0264	0.003	2.431e-18	0.00032514	271040	77.44
4087246	rs5997969	t	c	0.3342	0.0252	0.0031	3.99e-16	0.000282606	271040	66.0812
4157303	rs62192963	a	g	0.1487	0.0324	0.0042	6.438e-15	0.000265775	271040	59.5102
4198042	rs113360717	t	c	0.0341	0.0814	0.0081	1.382e-23	0.000436481	271040	100.99
4465478	rs10186921	t	c	0.556	0.0381	0.0029	1.05e-38	0.000716701	271040	172.605
4556388	rs6546566	t	c	0.6852	0.0182	0.0031	6.647e-09	0.000142898	271040	34.4683
4693636	rs1661584	t	c	0.7451	-0.0483	0.0033	2.657e-48	0.000886153	271040	214.223
4743665	rs55717031	t	g	0.3057	-0.0199	0.0032	4.938e-10	0.000168104	271040	38.6729
4777847	rs9857136	a	t	0.4157	-0.0318	0.0029	1.628e-27	0.000491247	271040	120.243
4890378	rs7651090	a	g	0.693	0.0476	0.0031	2.378e-52	0.000964085	271040	235.771
4920251	rs4074131	a	g	0.8207	-0.0365	0.004	3.735e-20	0.000392085	271040	83.2656
4958349	rs6805350	t	g	0.9414	-0.0347	0.0062	2.948e-08	0.00013285	271040	31.3239
4984933	rs115044883	a	g	0.0773	-0.0331	0.0058	1.194e-08	0.000156288	271040	32.5687
5253784	rs17450274	a	g	0.2868	0.0265	0.0032	8.327e-17	0.000287285	271040	68.5791
5338771	rs6847675	t	g	0.8048	0.1177	0.0036	2.45e-230	0.00435262	271040	1068.93
5432345	rs1385737	t	c	0.1254	-0.036	0.0047	2.471e-14	0.000284277	271040	58.6691
5562695	rs11732564	a	g	0.2797	-0.0254	0.0033	6.499e-15	0.000259958	271040	59.2433
5602551	rs1458819	t	c	0.8904	0.0276	0.0048	6.344e-09	0.000148677	271040	33.0625
5880023	rs155943	a	t	0.473	0.0191	0.0029	4.114e-11	0.000181873	271040	43.3781
6141981	rs77994712	c	g	0.9424	0.0619	0.0064	6.132e-22	0.000415977	271040	93.5452
6173253	rs440225	a	g	0.7083	-0.0218	0.0039	3.071e-08	0.00019638	271040	31.2452
6190197	rs2243073	a	t	0.8914	0.0365	0.0048	3.326e-14	0.00025794	271040	57.8234
6191266	rs2972343	a	g	0.9234	0.082	0.0056	9.417e-49	0.00095121	271040	214.413
6191381	rs9687206	a	g	0.5717	-0.1355	0.0029	9.88131e-32	0.00899135	271040	2183.15
6192434	rs7712412	a	g	0.4359	-0.0424	0.0029	2.606e-48	0.000884107	271040	213.765
6280123	rs1969151	t	c	0.2131	0.0202	0.0035	1.238e-08	0.000136847	271040	33.3094
6367166	rs1114707	t	c	0.3372	0.0207	0.0031	3.027e-11	0.000191532	271040	44.5879
6406449	rs9497965	t	c	0.3956	0.0328	0.0029	9.027e-29	0.000514468	271040	127.924
6470738	rs3008034	t	c	0.6894	0.1244	0.0031	9.88131e-32	0.0066274	271040	1610.34
6472375	rs77440721	a	g	0.8959	0.0338	0.0048	1.225e-12	0.000213095	271040	49.5851
6482500	rs751171	t	c	0.6647	-0.0358	0.0031	9.061e-31	0.000571288	271040	133.365
6495302	rs9396865	t	c	0.8409	-0.0297	0.0039	4.572e-14	0.000236025	271040	57.9941
6536906	rs9264916	a	g	0.1919	0.0412	0.004	1.648e-24	0.000526459	271040	106.09
6539956	rs1129735	t	c	0.3337	0.0393	0.0034	2.013e-30	0.000686817	271040	133.606
6578652	rs1317983	t	c	0.3082	-0.098	0.0032	3.74e-210	0.00409539	271040	937.891
6578824	rs188364915	t	c	0.0117	0.1029	0.0161	1.569e-10	0.00024487	271040	40.8488
6578958	rs66760320	t	c	0.2519	-0.0781	0.0034	7.94e-120	0.0022989	271040	527.648
6719848	rs2031365	t	c	0.2809	0.0486	0.0032	5.374e-52	0.000954209	271040	230.66
6839043	rs62621812	a	g	0.0256	0.0798	0.0097	2.078e-16	0.000317697	271040	67.6803
6846522	rs55837101	t	c	0.2249	0.0199	0.0035	1.751e-08	0.000138065	271040	32.3273
6947877	rs706024	a	g	0.6129	-0.0198	0.003	3.155e-11	0.000186026	271040	43.56
6974007	rs4318967	t	c	0.5936	0.0191	0.0031	3.838e-10	0.000176013	271040	37.9615
6986008	rs10254690	t	c	0.5554	0.0168	0.0029	8.047e-09	0.000139388	271040	33.56
7054570	rs700750	a	c	0.6244	0.0308	0.003	3.153e-25	0.000444959	271040	105.404
7109548	rs1875057	a	g	0.3731	0.0172	0.003	8.739e-09	0.000138392	271040	32.8711
7153569	rs10263288	a	g	0.8919	-0.032	0.0046	5.367e-12	0.000197457	271040	48.3932
7246340	rs3134107	a	g	0.1786	-0.0231	0.0038	1.111e-09	0.000156563	271040	36.9536
7275569	rs72682433	t	c	0.8965	-0.035	0.0048	2.317e-13	0.00022733	271040	53.1684
7322077	rs78404781	a	g	0.9865	0.1834	0.0155	2.863e-32	0.0008959	271040	140.002
7322116	rs114322847	t	c	0.025	-0.1608	0.0097	2.844e-61	0.00126051	271040	274.808
7322185	rs79496463	t	c	0.043	0.046	0.0078	3.006e-09	0.000174151	271040	34.7798
7410925	rs73226434	t	c	0.1738	-0.039	0.0038	1.233e-24	0.000436812	271040	105.332
7444469	rs4733121	a	t	0.4411	0.0211	0.0029	2.669e-13	0.000219516	271040	52.9382
7445057	rs73234168	a	g	0.2565	-0.0605	0.0033	1.433e-75	0.00139608	271040	336.111
7551916	rs62506639	t	c	0.8097	-0.0271	0.0037	1.473e-13	0.000226324	271040	53.6457
7562414	rs9772642(a)	t	c	0.7023	-0.0285	0.0032	1.839e-19	0.000339642	271040	79.3213
7562568	rs1968555(a)	c	g	0.3595	-0.0194	0.003	1.669e-10	0.000173321	271040	41.8178
7594941	rs396483	t	c	0.3033	0.0206	0.0032	7.734e-11	0.000179342	271040	41.4414
7600219	rs2921053	c	g	0.4556	-0.0252	0.0031	1.478e-16	0.000315016	271040	66.0812
7628902	rs17729624	a	g	0.0998	0.0341	0.0048	1.721e-12	0.000208934	271040	50.4692
7652168	rs925489	t	c	0.6528	0.0749	0.003	4.5e-138	0.00254304	271040	623.334
7653532	rs10123643	t	c	0.2686	0.018	0.0032	2.271e-08	0.000127302	271040	31.6406
7743981	rs7857897	a	g	0.5485	-0.023	0.0029	1.829e-15	0.000262011	271040	62.9013
7763798	rs3808798	t	g	0.2935	-0.0194	0.0032	8.362e-10	0.000156082	271040	36.7539
7769066	rs554833	t	c	0.3491	0.0418	0.003	8.538e-44	0.000794048	271040	194.138
7795702	rs9298749	a	c	0.6132	-0.0317	0.003	3.495e-26	0.000476691	271040	111.654
7877002	rs10758530	a	g	0.0547	0.0513	0.0069	1.336e-13	0.000272158	271040	55.276
7877610	rs117096139	t	c	0.0342	-0.0474	0.0084	1.467e-08	0.000148423	271040	31.8418
7878490	rs10814881	a	c	0.4427	-0.0288	0.0029	2.166e-23	0.000409273	271040	98.6254
7878916	rs10814915	t	c	0.4385	0.0516	0.0029	8.798e-70	0.00131114	271040	316.595
7949342	rs13286806	a	g	0.4163	-0.0181	0.003	1.424e-09	0.000159215	271040	36.4011
SNP, single-nucleotide polymorphism; EAF, effect allele frequency; EA, effect allele; BETA, beta. exposure; SE, standard error; P, the Significance level of TSH; R² was calculated as follows: 2*beta^2*EAF*(1-EAF).The F-statistic for each SNP was calculated as follows: F = (N-2) *R2/ (1− R2). a: Palindromic SNPs with intermediate allele frequencies (>0.01) were removed

## Sheet: Supplementary Table 5
Supplementary Table 5 | Characteristics of SNPs associated with FT4.
Position	SNP	EA	OA	EAF	BETA	SE	P	R2	N	F
7578596	rs10760344	t	g	0.3362	-0.0402	0.0045	1.98e-19	0.000721302	119120	79.8044
274231	rs10822059	t	g	0.6095	0.0255	0.0043	4.035e-09	0.000309532	119120	35.1677
683380	rs10838738	a	g	0.6536	0.0376	0.0044	2.283e-17	0.00064017	119120	73.0248
2380477	rs11075287	t	g	0.302	-0.0252	0.0046	4.056e-08	0.000267728	119120	30.0113
1343532	rs11183272	a	c	0.473	-0.0317	0.0042	4.645e-14	0.00050098	119120	56.9666
2191945	rs11206316	a	t	0.8738	0.0393	0.0064	7.944e-10	0.000340633	119120	37.7073
1004320	rs11240565	t	c	0.3896	-0.0288	0.0043	1.853e-11	0.000394501	119120	44.8588
5278418	rs112649654	t	g	0.9016	-0.1047	0.0071	7.71e-49	0.00194506	119120	217.459
2086854	rs11626350	a	g	0.2017	-0.0338	0.0053	1.924e-10	0.000367905	119120	40.6707
1841941	rs11626434	c	g	0.3564	0.0594	0.0044	4.619e-41	0.00161866	119120	182.25
3654996	rs11675434	t	c	0.4052	-0.0402	0.0044	5.778e-20	0.000778973	119120	83.4731
2369354	rs11860343	a	g	0.1716	0.032	0.0056	1.21e-08	0.00029113	119120	32.6531
2046606	rs1197383	a	t	0.772	0.0273	0.005	4.758e-08	0.000262366	119120	29.8116
149799	rs1243192	a	c	0.3061	0.0267	0.0045	4.04e-09	0.00030284	119120	35.2044
822203	rs12691474	t	c	0.6109	0.0238	0.0043	3.157e-08	0.000269287	119120	30.6349
5065444	rs13107325	t	c	0.071	0.0539	0.0086	4.446e-10	0.000383249	119120	39.2808
2044924	rs1352814	t	c	0.6807	0.0484	0.0045	2.919e-27	0.0010183	119120	115.682
1908343	rs1537423	a	g	0.4342	-0.029	0.0042	5.156e-12	0.000413218	119120	47.6757
2898981	rs16962266	t	c	0.9491	-0.0867	0.0098	9.544e-19	0.00072627	119120	78.2683
6109720	rs17185536	t	c	0.2375	0.0656	0.0051	2.997e-38	0.00155862	119120	165.45
6726009	rs1731951	a	t	0.4564	-0.0259	0.0042	8.807e-10	0.000332855	119120	38.0278
2197543	rs17477923	t	c	0.7395	-0.0318	0.0048	2.597e-11	0.00038961	119120	43.8906
2642738	rs178791	a	c	0.4683	0.0391	0.0042	1.064e-20	0.000761332	119120	86.6672
4587	rs2002042	t	c	0.2652	0.0263	0.0048	3.648e-08	0.000269578	119120	30.0213
2183110	rs2235544	a	c	0.525	0.1389	0.0042	6.64e-235	0.00962249	119120	1093.72
1359933	rs2450992	t	c	0.4515	0.0236	0.0042	1.821e-08	0.00027586	119120	31.5737
2381040	rs2644983	t	c	0.1602	-0.041	0.0057	7.844e-13	0.00045231	119120	51.739
7606275	rs2810494	a	g	0.3706	0.0294	0.0044	2.799e-11	0.000403234	119120	44.6467
7090904	rs3134113	t	c	0.5925	-0.0326	0.0042	1.62e-14	0.000513194	119120	60.2472
2236109	rs340029	t	c	0.6119	-0.0238	0.0042	1.944e-08	0.000269035	119120	32.1111
6110462	rs3734358	a	g	0.8759	-0.0467	0.0065	6.617e-13	0.000474122	119120	51.6187
816264	rs3741156	c	g	0.2498	-0.0299	0.0052	1.032e-08	0.000335075	119120	33.0625
3772906	rs3821083	a	c	0.7547	0.0307	0.005	8.966e-10	0.000348962	119120	37.6996
2463364	rs3827948	t	g	0.3491	0.027	0.0044	1.061e-09	0.0003313	119120	37.655
2330804	rs4146836	c	g	0.5357	-0.0367	0.0042	3.176e-18	0.000670012	119120	76.3543
6040407	rs4704397	a	g	0.3848	-0.0327	0.0043	3.791e-14	0.000506264	119120	57.8307
6762778	rs4721388	a	c	0.6931	0.0373	0.0049	3.38e-14	0.000591889	119120	57.9463
1184363	rs4762679	t	c	0.134	-0.055	0.0064	5.268e-18	0.000702066	119120	73.8525
7615134	rs4842131	t	c	0.4392	-0.0866	0.0045	1.116e-83	0.00369433	119120	370.349
2996841	rs56069042	a	g	0.9639	0.1121	0.0121	2.31e-20	0.000874541	119120	85.8303
4760163	rs56252332	a	t	0.1602	-0.041	0.0058	2.351e-12	0.00045231	119120	49.9703
3623836	rs6430552	t	c	0.4119	-0.0412	0.0044	7.629e-21	0.00082237	119120	87.6777
7371834	rs6471865	a	c	0.8661	0.0501	0.0061	2.944e-16	0.000582176	119120	67.4553
3161566	rs6510177	t	c	0.2	-0.0362	0.0058	5.406e-10	0.000419341	119120	38.9548
1750060	rs6562774	a	c	0.4687	0.0262	0.0043	1.07e-09	0.000341875	119120	37.1249
2417154	rs6839	t	c	0.6433	0.0353	0.0047	9.308e-14	0.000571868	119120	56.4097
6578032	rs6909630	t	c	0.2157	0.0374	0.0052	4.143e-13	0.000473266	119120	51.7293
61562	rs7093295	t	c	0.4631	-0.0252	0.0042	3.017e-09	0.000315791	119120	36
293562	rs7094660	a	g	0.5032	-0.0233	0.0042	2.227e-08	0.000271434	119120	30.7761
1888639	rs7146111	a	g	0.3854	0.0264	0.0043	8.046e-10	0.000330173	119120	37.6939
1186821	rs73079474	t	c	0.9723	-0.0962	0.0162	2.744e-09	0.000498494	119120	35.2631
6341677	rs75705948	a	g	0.6379	0.0451	0.0044	3.174e-24	0.000939646	119120	105.062
1328163	rs76895963	t	g	0.9796	-0.1205	0.0194	5.608e-10	0.000580341	119120	38.5807
4996407	rs775722	t	c	0.5518	-0.0234	0.0042	2.904e-08	0.000270842	119120	31.0408
7520417	rs7858917	a	t	0.2945	-0.0375	0.0046	2.136e-16	0.000584352	119120	66.4579
7708407	rs7873463	a	c	0.276	-0.0327	0.0048	6.535e-12	0.00042734	119120	46.4102
6984621	rs794375	t	c	0.5812	0.0279	0.0044	2.508e-10	0.00037894	119120	40.2071
2315952	rs8038670	t	g	0.3577	0.0371	0.0044	5.907e-17	0.000632462	119120	71.0956
6439196	rs881858	a	g	0.701	-0.0324	0.0047	8.416e-12	0.000440057	119120	47.522
4600014	rs925612	t	c	0.4689	-0.0279	0.0042	2.656e-11	0.000387699	119120	44.1276
6365278	rs9356988	a	g	0.2678	-0.0419	0.0047	5.445e-19	0.000688491	119120	79.4753
1841436	rs945019	a	g	0.7914	-0.0405	0.0052	7.393e-15	0.000541565	119120	60.6601
6372449	rs9461443	a	t	0.7583	-0.0276	0.0049	1.788e-08	0.000279232	119120	31.7268
1605027	rs9512371(a)	t	c	0.674	0.0287	0.0047	9.284e-10	0.000361969	119120	37.2879
7488542	rs965513(a)	a	g	0.3399	-0.0834	0.0044	1.393e-78	0.00312121	119120	359.275
SNP, single-nucleotide polymorphism; EAF, effect allele frequency; EA, effect allele; BETA, beta. exposure; SE, standard error; P, the Significance level of FT4; a: Palindromic SNPs with intermediate allele frequencies (>0.01) were removed

## Sheet: Supplementary Table 6
Supplementary Table 6 | Characteristics of SNPs associated with Cerebral infarction(hyperthyroidism).
Position	SNP	EA	OA	EAF	BETA	SE	P	R2	N	F
160458161	rs76307406	A	C	0.070743	0.00180984	0.000420706	1.69379e-05	4.30655e-07	361194	18.5064
175174501	rs12118236	A	G	0.204014	-0.00102594	0.000250481	4.20659e-05	3.41853e-07	361194	16.7762
243613000	rs2997488	A	G	0.0538308	0.00183303	0.000446303	4.00664e-05	3.4227e-07	361194	16.8686
192205562	rs1175113(a)	A	C	0.471277	-0.000818801	0.000198448	3.69182e-05	3.34111e-07	361194	17.0241
19130827	rs4074733	C	T	0.145683	0.00122552	0.000286274	1.86144e-05	3.73851e-07	361194	18.3264
208798195	rs73983648	A	G	0.024351	0.00268483	0.000649332	3.5541e-05	3.42511e-07	361194	17.0962
72025796	rs17007375	T	C	0.181637	0.00111832	0.00025944	1.62922e-05	3.71803e-07	361194	18.5805
126960737	rs75238399	A	G	0.0184748	0.00403214	0.000737427	4.55848e-08	5.89634e-07	361194	29.8974
29216259	rs6721987	G	A	0.531018	0.000816251	0.000199193	4.17196e-05	3.31851e-07	361194	16.7919
182258807	rs113116325	T	G	0.107637	-0.00136115	0.000321996	2.36657e-05	3.55914e-07	361194	17.8694
88469891	rs116594156	T	G	0.166306	-0.0012202	0.000269798	6.10956e-06	4.12864e-07	361194	20.4543
14460753	rs72781382	C	T	0.0134964	0.00408624	0.000867471	2.47167e-06	4.44625e-07	361194	22.189
74171061	rs115670873	T	A	0.0415283	0.00220715	0.000507673	1.37686e-05	3.87808e-07	361194	18.9015
241176038	rs4854082	A	G	0.00769689	0.00473786	0.0011421	3.34896e-05	3.42889e-07	361194	17.209
126554444	rs111471730	T	C	0.0471249	-0.00196658	0.000474169	3.36302e-05	3.47328e-07	361194	17.2011
188508345	rs6803867	T	G	0.244833	0.000969262	0.000232787	3.1317e-05	3.47396e-07	361194	17.3366
161116819	rs339111(a)	C	T	0.0469463	-0.00196333	0.000469156	2.85463e-05	3.44933e-07	361194	17.5127
16605292	rs140448375	C	T	0.0114929	0.00448418	0.000964162	3.30674e-06	4.56884e-07	361194	21.6305
17786485	rs114577583	C	A	0.0532796	0.00193527	0.000456148	2.20958e-05	3.77829e-07	361194	18
127393580	rs191791363	A	G	0.0128774	0.00402753	0.000910638	9.74788e-06	4.12389e-07	361194	19.5608
148350451	rs142677526	C	A	0.0194286	-0.00336215	0.000790556	2.11077e-05	4.3071e-07	361194	18.0871
111677041	rs2634074(a)	A	T	0.807215	-0.00129256	0.000252153	2.95951e-07	5.19989e-07	361194	26.2768
42188746	rs113998698	G	A	0.0189476	-0.00321375	0.000786239	4.36154e-05	3.83973e-07	361194	16.7076
154768674	rs959249(a)	A	G	0.0505626	0.00193989	0.000456308	2.12603e-05	3.6131e-07	361194	18.0733
163310432	rs2167189	C	T	0.641037	-0.000880265	0.000206441	2.00845e-05	3.56607e-07	361194	18.1817
31687035	rs111447273	T	C	0.594609	0.000865997	0.000201794	1.77529e-05	3.6155e-07	361194	18.4169
115846902	rs147542554	G	A	0.00629639	0.00559957	0.0013157	2.08195e-05	3.92363e-07	361194	18.1132
65120738	rs77676649	A	G	0.0674669	0.00190693	0.000394185	1.31435e-06	4.57567e-07	361194	23.4029
104247388	rs319912(a)	C	G	0.476383	0.000826047	0.00019942	3.44001e-05	3.40416e-07	361194	17.1582
29298951	rs114311291	T	C	0.0151885	0.00346922	0.000809365	1.81681e-05	3.60049e-07	361194	18.3728
49978054	rs114843718	C	A	0.0137702	0.00352618	0.000860583	4.1785e-05	3.3772e-07	361194	16.7889
32701204	rs141321313	A	G	0.0488406	0.00198117	0.00048189	3.93632e-05	3.64676e-07	361194	16.9024
125773009	rs114614544	C	T	0.0107896	0.00430507	0.00100112	1.70655e-05	3.95626e-07	361194	18.4922
10057286	rs10949490	A	G	0.332065	-0.000918638	0.000210884	1.32425e-05	3.74349e-07	361194	18.9759
106320260	rs9399953(a)	T	C	0.302527	0.000918087	0.000222609	3.72075e-05	3.55704e-07	361194	17.0091
142563242	rs225748(a)	C	G	0.772921	0.00099088	0.000238928	3.36651e-05	3.44655e-07	361194	17.1992
158028249	rs16900293	A	T	0.0354298	0.00227216	0.000542976	2.8568e-05	3.52866e-07	361194	17.5112
31242151	rs2844620	T	C	0.572492	-0.000870852	0.000200707	1.43215e-05	3.71221e-07	361194	18.8262
18440941	rs12665721	C	T	0.388009	0.000828449	0.000204082	4.9213e-05	3.25948e-07	361194	16.4787
159904478	rs9456413	G	C	0.0252307	0.00276645	0.000647	1.90493e-05	3.7645e-07	361194	18.2826
1370775	rs78681726	C	A	0.0997831	0.00137814	0.000333041	3.50364e-05	3.41209e-07	361194	17.1235
725271	rs62432182	G	T	0.766439	-0.00104734	0.000234308	7.82726e-06	3.9272e-07	361194	19.9803
70998158	rs66774416	C	T	0.0106372	0.00448593	0.000978038	4.50537e-06	4.23563e-07	361194	21.0375
19654201	rs4307235	T	C	0.622496	0.000916335	0.000210046	1.28591e-05	3.94636e-07	361194	19.0318
134174516	rs80074159	T	C	0.0206785	0.00303357	0.00069546	1.28938e-05	3.7272e-07	361194	19.0267
55238147	rs17336988	A	G	0.0168711	0.0035728	0.000774698	3.99227e-06	4.23449e-07	361194	21.2693
105145558	rs189861108	C	T	0.0386657	-0.00227175	0.000537048	2.33668e-05	3.83664e-07	361194	17.8935
28567385	rs149909215	A	G	0.0103929	0.00470323	0.00108477	1.45335e-05	4.55011e-07	361194	18.7982
116460264	rs35723491	C	T	0.106574	0.00155353	0.000320667	1.26867e-06	4.59599e-07	361194	23.471
134308858	rs71526287	C	A	0.0464456	0.00198231	0.000475554	3.06789e-05	3.48067e-07	361194	17.3757
86877832	rs55913979	T	C	0.0939177	-0.00143931	0.000339513	2.24244e-05	3.52577e-07	361194	17.972
74149752	rs117876650	C	T	0.019321	-0.00302508	0.000730927	3.4939e-05	3.46785e-07	361194	17.1288
80829916	rs56117408	C	T	0.0154301	0.00344921	0.000833949	3.53492e-05	3.6148e-07	361194	17.1065
30473528	rs62544935	C	T	0.0132367	0.00360701	0.000866298	3.13192e-05	3.39874e-07	361194	17.3364
1284852	rs143453260	A	G	0.0107799	0.00459083	0.000999366	4.35522e-06	4.4949e-07	361194	21.1025
115400076	rs76861484	G	A	0.0126966	0.00382314	0.000891112	1.78476e-05	3.66445e-07	361194	18.4067
97998320	rs72811035	A	G	0.0264345	0.00270176	0.000650279	3.25702e-05	3.75716e-07	361194	17.2621
102597405	rs141058780	T	C	0.00987408	0.00422575	0.001031	4.15595e-05	3.4916e-07	361194	16.7993
97055153	rs117780395	T	G	0.0416721	-0.00214208	0.000503321	2.08272e-05	3.66489e-07	361194	18.1126
11147281	rs117399386	T	A	0.0165216	0.00324118	0.000777973	3.09813e-05	3.41392e-07	361194	17.3571
55292258	rs113761749	A	C	0.0487425	0.0020948	0.000459707	5.19529e-06	4.06931e-07	361194	20.7646
23144216	rs7098978	G	C	0.289725	-0.00101131	0.000219229	3.9699e-06	4.20931e-07	361194	21.28
117939820	rs73015723	C	T	0.0332933	0.00227251	0.000552581	3.91435e-05	3.32425e-07	361194	16.913
19259115	rs11025067	A	G	0.190031	-0.00103953	0.00025217	3.75111e-05	3.32657e-07	361194	16.9937
85455809	rs139826073	C	T	0.0124654	0.00419857	0.000922101	5.2836e-06	4.34002e-07	361194	20.7322
98276973	rs79512131	A	G	0.0241794	0.00278987	0.000644817	1.51464e-05	3.67294e-07	361194	18.7195
2850612	rs79444906	T	C	0.00759841	0.00463295	0.0011409	4.89148e-05	3.23709e-07	361194	16.49
2019754	rs138584587	A	G	0.0210096	0.00313912	0.00071013	9.85099e-06	4.05361e-07	361194	19.5407
87949682	rs559317	G	T	0.252927	-0.000980742	0.000229015	1.84906e-05	3.63494e-07	361194	18.3393
39278655	rs144351080	A	G	0.023318	0.00272877	0.000664161	3.98162e-05	3.39163e-07	361194	16.8806
53249220	rs12296618	G	A	0.00622913	0.00549543	0.00128215	1.81878e-05	3.73893e-07	361194	18.3707
102493202	rs117414580	G	T	0.0421048	0.00201224	0.000492147	4.3389e-05	3.26617e-07	361194	16.7174
19155814	rs117400086	C	T	0.0349514	-0.00240882	0.000566085	2.08896e-05	3.91429e-07	361194	18.107
104987720	rs1330527	G	A	0.789862	0.00101647	0.000243959	3.093e-05	3.42985e-07	361194	17.3602
95963788	rs2993589	C	A	0.0705314	0.00163122	0.000391698	3.1214e-05	3.48877e-07	361194	17.3429
69693391	rs116988693	A	T	0.00542604	0.00598186	0.00142825	2.81203e-05	3.86209e-07	361194	17.5414
108467651	rs7996459(a)	C	T	0.2026	0.00102293	0.000247598	3.6062e-05	3.38094e-07	361194	17.0686
41258407	rs7985288	A	T	0.10479	0.00145951	0.000322984	6.22028e-06	3.99658e-07	361194	20.4198
25632415	rs76685486	A	T	0.0261154	0.00255816	0.000630172	4.9196e-05	3.32881e-07	361194	16.4792
43195193	rs4372602(a)	G	A	0.116262	0.00133094	0.000319554	3.11458e-05	3.64006e-07	361194	17.3472
105695551	rs118075898	T	C	0.0104895	0.00425124	0.00104175	4.48766e-05	3.75177e-07	361194	16.6535
79231738	rs149541600	T	C	0.0170703	0.00384893	0.000828674	3.40722e-06	4.97134e-07	361194	21.5731
23695924	rs117315937	T	C	0.0164399	0.00350591	0.000778644	6.71537e-06	3.97495e-07	361194	20.2733
59684936	rs535469117	G	A	0.0123666	0.00397735	0.000962306	3.57915e-05	3.86424e-07	361194	17.0829
20719326	rs12922077	T	C	0.0264686	-0.00261626	0.00063651	3.95185e-05	3.52755e-07	361194	16.8947
83943566	rs77675024	A	G	0.0195878	0.00296453	0.00071207	3.1382e-05	3.37548e-07	361194	17.3327
59863893	rs7501414	C	A	0.137269	-0.00119215	0.000290211	3.99393e-05	3.3662e-07	361194	16.8746
32999175	rs17664812	T	G	0.27248	0.00114331	0.000223341	3.07114e-07	5.18248e-07	361194	26.2054
68439740	rs35847387	T	C	0.0807146	0.00171954	0.000363451	2.23326e-06	4.3879e-07	361194	22.3837
72283987	rs2126696	A	G	0.677014	-0.000892156	0.000212819	2.76459e-05	3.48091e-07	361194	17.5736
8585138	rs12453244	G	A	0.737307	-0.00102823	0.000224986	4.87439e-06	4.0955e-07	361194	20.8867
63396515	rs8077754	C	T	0.0764569	-0.00157085	0.000374109	2.68256e-05	3.48476e-07	361194	17.6308
47345797	rs117993381	T	G	0.0381872	0.00211289	0.00051622	4.25922e-05	3.27938e-07	361194	16.7527
14630684	rs79125494	A	G	0.0235951	0.00283088	0.000673833	2.65607e-05	3.69254e-07	361194	17.6497
63388487	rs73963648	A	G	0.0477579	0.00190783	0.00046449	4.00304e-05	3.31056e-07	361194	16.8704
41052694	rs76342745	A	G	0.0805745	0.00151691	0.000363783	3.0493e-05	3.40929e-07	361194	17.3874
28123526	rs72918999	A	G	0.0294318	0.00250346	0.000593	2.42549e-05	3.58059e-07	361194	17.8226
31579295	rs184481550	A	T	0.00591105	0.0055476	0.00136554	4.85467e-05	3.61685e-07	361194	16.5045
30280311	rs9961467	G	A	0.00951122	0.00418105	0.00102422	4.46231e-05	3.29372e-07	361194	16.6642
75457850	rs117184775	A	G	0.0102909	0.00450298	0.000980483	4.37885e-06	4.13039e-07	361194	21.0921
7799351	rs35105808	G	A	0.00925827	0.00446542	0.00109002	4.19266e-05	3.65801e-07	361194	16.7825
61652589	rs113574035	T	G	0.0312096	0.00242994	0.000593235	4.20281e-05	3.57058e-07	361194	16.7779
8081543	rs12979580	G	T	0.358519	-0.000908762	0.000206882	1.12008e-05	3.79862e-07	361194	19.2954
50227428	rs139614472	T	A	0.0214137	0.0030426	0.000712689	1.96241e-05	3.87981e-07	361194	18.2259
21173906	rs8113210	T	C	0.0143828	0.00345762	0.000837277	3.6348e-05	3.3895e-07	361194	17.0536
51084216	rs8103437	T	C	0.156423	-0.00110899	0.000272523	4.71563e-05	3.24572e-07	361194	16.5596
53786149	rs80039192	G	A	0.0129999	0.00354929	0.000871995	4.69613e-05	3.23274e-07	361194	16.5674
52813389	rs62214556	A	G	0.0701586	0.00170711	0.000391911	1.32578e-05	3.80227e-07	361194	18.9735
1265152	rs11697413	A	G	0.0614033	0.00191587	0.000412431	3.39688e-06	4.2309e-07	361194	21.5789
37594541	rs62235067	C	T	0.0194145	0.00333805	0.000717704	3.3043e-06	4.24255e-07	361194	21.6319
SNP, single-nucleotide polymorphism; EAF, effect allele frequency; EA, effect allele; BETA, beta. exposure; SE, standard error; P, the Significance level of Cerebral infarction; a: Palindromic SNPs with intermediate allele frequencies (>0.01) were removed;

## Sheet: Supplementary Table 7
Supplementary Table 7 | Characteristics of SNPs associated with Cerebral infarction(hypothyroidism).
Position	SNP	EA	OA	EAF	BETA	SE	P	R2	N	F
160458161	rs76307406	A	C	0.070743	0.00180984	0.000420706	1.69379e-05	4.30655e-07	361194	18.5064
175174501	rs12118236	A	G	0.204014	-0.00102594	0.000250481	4.20659e-05	3.41853e-07	361194	16.7762
243613000	rs2997488	A	G	0.0538308	0.00183303	0.000446303	4.00664e-05	3.4227e-07	361194	16.8686
192205562	rs1175113	A	C	0.471277	-0.000818801	0.000198448	3.69182e-05	3.34111e-07	361194	17.0241
19130827	rs4074733	C	T	0.145683	0.00122552	0.000286274	1.86144e-05	3.73851e-07	361194	18.3264
208798195	rs73983648	A	G	0.024351	0.00268483	0.000649332	3.5541e-05	3.42511e-07	361194	17.0962
72025796	rs17007375	T	C	0.181637	0.00111832	0.00025944	1.62922e-05	3.71803e-07	361194	18.5805
126960737	rs75238399	A	G	0.0184748	0.00403214	0.000737427	4.55848e-08	5.89634e-07	361194	29.8974
29216259	rs6721987	G	A	0.531018	0.000816251	0.000199193	4.17196e-05	3.31851e-07	361194	16.7919
182258807	rs113116325	T	G	0.107637	-0.00136115	0.000321996	2.36657e-05	3.55914e-07	361194	17.8694
88469891	rs116594156	T	G	0.166306	-0.0012202	0.000269798	6.10956e-06	4.12864e-07	361194	20.4543
14460753	rs72781382	C	T	0.0134964	0.00408624	0.000867471	2.47167e-06	4.44625e-07	361194	22.189
74171061	rs115670873	T	A	0.0415283	0.00220715	0.000507673	1.37686e-05	3.87808e-07	361194	18.9015
241176038	rs4854082	A	G	0.00769689	0.00473786	0.0011421	3.34896e-05	3.42889e-07	361194	17.209
126554444	rs111471730	T	C	0.0471249	-0.00196658	0.000474169	3.36302e-05	3.47328e-07	361194	17.2011
188508345	rs6803867	T	G	0.244833	0.000969262	0.000232787	3.1317e-05	3.47396e-07	361194	17.3366
161116819	rs339111(a)	C	T	0.0469463	-0.00196333	0.000469156	2.85463e-05	3.44933e-07	361194	17.5127
16605292	rs140448375	C	T	0.0114929	0.00448418	0.000964162	3.30674e-06	4.56884e-07	361194	21.6305
17786485	rs114577583	C	A	0.0532796	0.00193527	0.000456148	2.20958e-05	3.77829e-07	361194	18
127393580	rs191791363	A	G	0.0128774	0.00402753	0.000910638	9.74788e-06	4.12389e-07	361194	19.5608
148350451	rs142677526	C	A	0.0194286	-0.00336215	0.000790556	2.11077e-05	4.3071e-07	361194	18.0871
111677041	rs2634074	A	T	0.807215	-0.00129256	0.000252153	2.95951e-07	5.19989e-07	361194	26.2768
42188746	rs113998698	G	A	0.0189476	-0.00321375	0.000786239	4.36154e-05	3.83973e-07	361194	16.7076
154768674	rs959249(a)	A	G	0.0505626	0.00193989	0.000456308	2.12603e-05	3.6131e-07	361194	18.0733
163310432	rs2167189(a)	C	T	0.641037	-0.000880265	0.000206441	2.00845e-05	3.56607e-07	361194	18.1817
31687035	rs111447273	T	C	0.594609	0.000865997	0.000201794	1.77529e-05	3.6155e-07	361194	18.4169
115846902	rs147542554	G	A	0.00629639	0.00559957	0.0013157	2.08195e-05	3.92363e-07	361194	18.1132
65120738	rs77676649	A	G	0.0674669	0.00190693	0.000394185	1.31435e-06	4.57567e-07	361194	23.4029
104247388	rs319912	C	G	0.476383	0.000826047	0.00019942	3.44001e-05	3.40416e-07	361194	17.1582
29298951	rs114311291	T	C	0.0151885	0.00346922	0.000809365	1.81681e-05	3.60049e-07	361194	18.3728
49978054	rs114843718	C	A	0.0137702	0.00352618	0.000860583	4.1785e-05	3.3772e-07	361194	16.7889
32701204	rs141321313	A	G	0.0488406	0.00198117	0.00048189	3.93632e-05	3.64676e-07	361194	16.9024
125773009	rs114614544	C	T	0.0107896	0.00430507	0.00100112	1.70655e-05	3.95626e-07	361194	18.4922
10057286	rs10949490	A	G	0.332065	-0.000918638	0.000210884	1.32425e-05	3.74349e-07	361194	18.9759
106320260	rs9399953	T	C	0.302527	0.000918087	0.000222609	3.72075e-05	3.55704e-07	361194	17.0091
142563242	rs225748(a)	C	G	0.772921	0.00099088	0.000238928	3.36651e-05	3.44655e-07	361194	17.1992
158028249	rs16900293	A	T	0.0354298	0.00227216	0.000542976	2.8568e-05	3.52866e-07	361194	17.5112
31242151	rs2844620	T	C	0.572492	-0.000870852	0.000200707	1.43215e-05	3.71221e-07	361194	18.8262
18440941	rs12665721	C	T	0.388009	0.000828449	0.000204082	4.9213e-05	3.25948e-07	361194	16.4787
159904478	rs9456413	G	C	0.0252307	0.00276645	0.000647	1.90493e-05	3.7645e-07	361194	18.2826
1370775	rs78681726	C	A	0.0997831	0.00137814	0.000333041	3.50364e-05	3.41209e-07	361194	17.1235
725271	rs62432182	G	T	0.766439	-0.00104734	0.000234308	7.82726e-06	3.9272e-07	361194	19.9803
70998158	rs66774416	C	T	0.0106372	0.00448593	0.000978038	4.50537e-06	4.23563e-07	361194	21.0375
19654201	rs4307235	T	C	0.622496	0.000916335	0.000210046	1.28591e-05	3.94636e-07	361194	19.0318
134174516	rs80074159	T	C	0.0206785	0.00303357	0.00069546	1.28938e-05	3.7272e-07	361194	19.0267
55238147	rs17336988	A	G	0.0168711	0.0035728	0.000774698	3.99227e-06	4.23449e-07	361194	21.2693
105145558	rs189861108	C	T	0.0386657	-0.00227175	0.000537048	2.33668e-05	3.83664e-07	361194	17.8935
28567385	rs149909215	A	G	0.0103929	0.00470323	0.00108477	1.45335e-05	4.55011e-07	361194	18.7982
116460264	rs35723491	C	T	0.106574	0.00155353	0.000320667	1.26867e-06	4.59599e-07	361194	23.471
134308858	rs71526287	C	A	0.0464456	0.00198231	0.000475554	3.06789e-05	3.48067e-07	361194	17.3757
86877832	rs55913979	T	C	0.0939177	-0.00143931	0.000339513	2.24244e-05	3.52577e-07	361194	17.972
74149752	rs117876650	C	T	0.019321	-0.00302508	0.000730927	3.4939e-05	3.46785e-07	361194	17.1288
80829916	rs56117408	C	T	0.0154301	0.00344921	0.000833949	3.53492e-05	3.6148e-07	361194	17.1065
30473528	rs62544935	C	T	0.0132367	0.00360701	0.000866298	3.13192e-05	3.39874e-07	361194	17.3364
1284852	rs143453260	A	G	0.0107799	0.00459083	0.000999366	4.35522e-06	4.4949e-07	361194	21.1025
115400076	rs76861484	G	A	0.0126966	0.00382314	0.000891112	1.78476e-05	3.66445e-07	361194	18.4067
97998320	rs72811035	A	G	0.0264345	0.00270176	0.000650279	3.25702e-05	3.75716e-07	361194	17.2621
102597405	rs141058780	T	C	0.00987408	0.00422575	0.001031	4.15595e-05	3.4916e-07	361194	16.7993
97055153	rs117780395	T	G	0.0416721	-0.00214208	0.000503321	2.08272e-05	3.66489e-07	361194	18.1126
11147281	rs117399386	T	A	0.0165216	0.00324118	0.000777973	3.09813e-05	3.41392e-07	361194	17.3571
55292258	rs113761749	A	C	0.0487425	0.0020948	0.000459707	5.19529e-06	4.06931e-07	361194	20.7646
23144216	rs7098978	G	C	0.289725	-0.00101131	0.000219229	3.9699e-06	4.20931e-07	361194	21.28
117939820	rs73015723	C	T	0.0332933	0.00227251	0.000552581	3.91435e-05	3.32425e-07	361194	16.913
19259115	rs11025067	A	G	0.190031	-0.00103953	0.00025217	3.75111e-05	3.32657e-07	361194	16.9937
85455809	rs139826073	C	T	0.0124654	0.00419857	0.000922101	5.2836e-06	4.34002e-07	361194	20.7322
98276973	rs79512131	A	G	0.0241794	0.00278987	0.000644817	1.51464e-05	3.67294e-07	361194	18.7195
2850612	rs79444906	T	C	0.00759841	0.00463295	0.0011409	4.89148e-05	3.23709e-07	361194	16.49
2019754	rs138584587	A	G	0.0210096	0.00313912	0.00071013	9.85099e-06	4.05361e-07	361194	19.5407
87949682	rs559317	G	T	0.252927	-0.000980742	0.000229015	1.84906e-05	3.63494e-07	361194	18.3393
39278655	rs144351080	A	G	0.023318	0.00272877	0.000664161	3.98162e-05	3.39163e-07	361194	16.8806
53249220	rs12296618	G	A	0.00622913	0.00549543	0.00128215	1.81878e-05	3.73893e-07	361194	18.3707
102493202	rs117414580	G	T	0.0421048	0.00201224	0.000492147	4.3389e-05	3.26617e-07	361194	16.7174
19155814	rs117400086	C	T	0.0349514	-0.00240882	0.000566085	2.08896e-05	3.91429e-07	361194	18.107
104987720	rs1330527	G	A	0.789862	0.00101647	0.000243959	3.093e-05	3.42985e-07	361194	17.3602
95963788	rs2993589	C	A	0.0705314	0.00163122	0.000391698	3.1214e-05	3.48877e-07	361194	17.3429
69693391	rs116988693	A	T	0.00542604	0.00598186	0.00142825	2.81203e-05	3.86209e-07	361194	17.5414
108467651	rs7996459	C	T	0.2026	0.00102293	0.000247598	3.6062e-05	3.38094e-07	361194	17.0686
41258407	rs7985288	A	T	0.10479	0.00145951	0.000322984	6.22028e-06	3.99658e-07	361194	20.4198
25632415	rs76685486	A	T	0.0261154	0.00255816	0.000630172	4.9196e-05	3.32881e-07	361194	16.4792
43195193	rs4372602	G	A	0.116262	0.00133094	0.000319554	3.11458e-05	3.64006e-07	361194	17.3472
105695551	rs118075898	T	C	0.0104895	0.00425124	0.00104175	4.48766e-05	3.75177e-07	361194	16.6535
79231738	rs149541600	T	C	0.0170703	0.00384893	0.000828674	3.40722e-06	4.97134e-07	361194	21.5731
23695924	rs117315937	T	C	0.0164399	0.00350591	0.000778644	6.71537e-06	3.97495e-07	361194	20.2733
59684936	rs535469117	G	A	0.0123666	0.00397735	0.000962306	3.57915e-05	3.86424e-07	361194	17.0829
20719326	rs12922077	T	C	0.0264686	-0.00261626	0.00063651	3.95185e-05	3.52755e-07	361194	16.8947
83943566	rs77675024	A	G	0.0195878	0.00296453	0.00071207	3.1382e-05	3.37548e-07	361194	17.3327
59863893	rs7501414	C	A	0.137269	-0.00119215	0.000290211	3.99393e-05	3.3662e-07	361194	16.8746
32999175	rs17664812	T	G	0.27248	0.00114331	0.000223341	3.07114e-07	5.18248e-07	361194	26.2054
68439740	rs35847387	T	C	0.0807146	0.00171954	0.000363451	2.23326e-06	4.3879e-07	361194	22.3837
72283987	rs2126696	A	G	0.677014	-0.000892156	0.000212819	2.76459e-05	3.48091e-07	361194	17.5736
8585138	rs12453244	G	A	0.737307	-0.00102823	0.000224986	4.87439e-06	4.0955e-07	361194	20.8867
63396515	rs8077754	C	T	0.0764569	-0.00157085	0.000374109	2.68256e-05	3.48476e-07	361194	17.6308
47345797	rs117993381	T	G	0.0381872	0.00211289	0.00051622	4.25922e-05	3.27938e-07	361194	16.7527
14630684	rs79125494	A	G	0.0235951	0.00283088	0.000673833	2.65607e-05	3.69254e-07	361194	17.6497
63388487	rs73963648	A	G	0.0477579	0.00190783	0.00046449	4.00304e-05	3.31056e-07	361194	16.8704
41052694	rs76342745	A	G	0.0805745	0.00151691	0.000363783	3.0493e-05	3.40929e-07	361194	17.3874
28123526	rs72918999	A	G	0.0294318	0.00250346	0.000593	2.42549e-05	3.58059e-07	361194	17.8226
31579295	rs184481550	A	T	0.00591105	0.0055476	0.00136554	4.85467e-05	3.61685e-07	361194	16.5045
30280311	rs9961467	G	A	0.00951122	0.00418105	0.00102422	4.46231e-05	3.29372e-07	361194	16.6642
75457850	rs117184775	A	G	0.0102909	0.00450298	0.000980483	4.37885e-06	4.13039e-07	361194	21.0921
7799351	rs35105808	G	A	0.00925827	0.00446542	0.00109002	4.19266e-05	3.65801e-07	361194	16.7825
61652589	rs113574035	T	G	0.0312096	0.00242994	0.000593235	4.20281e-05	3.57058e-07	361194	16.7779
8081543	rs12979580	G	T	0.358519	-0.000908762	0.000206882	1.12008e-05	3.79862e-07	361194	19.2954
50227428	rs139614472	T	A	0.0214137	0.0030426	0.000712689	1.96241e-05	3.87981e-07	361194	18.2259
21173906	rs8113210	T	C	0.0143828	0.00345762	0.000837277	3.6348e-05	3.3895e-07	361194	17.0536
51084216	rs8103437	T	C	0.156423	-0.00110899	0.000272523	4.71563e-05	3.24572e-07	361194	16.5596
53786149	rs80039192	G	A	0.0129999	0.00354929	0.000871995	4.69613e-05	3.23274e-07	361194	16.5674
52813389	rs62214556	A	G	0.0701586	0.00170711	0.000391911	1.32578e-05	3.80227e-07	361194	18.9735
1265152	rs11697413	A	G	0.0614033	0.00191587	0.000412431	3.39688e-06	4.2309e-07	361194	21.5789
37594541	rs62235067	C	T	0.0194145	0.00333805	0.000717704	3.3043e-06	4.24255e-07	361194	21.6319
SNP, single-nucleotide polymorphism; EAF, effect allele frequency; EA, effect allele; BETA, beta. exposure; SE, standard error; P, the Significance level of Cerebral infarction; a: Palindromic SNPs with intermediate allele frequencies (>0.01) were removed

## Sheet: Supplementary Table 8
Supplementary Table 8 | Characteristics of SNPs associated with Cerebral infarction(FT4).
Position	SNP	EA	OA	EAF	BETA	SE	P	R2	N	F
10057286	rs10949490	A	G	0.332065	-0.000918638	0.000210884	1.32425e-05	3.74349e-07	361194	18.9759
19259115	rs11025067	A	G	0.190031	-0.00103953	0.00025217	3.75111e-05	3.32657e-07	361194	16.9937
126554444	rs111471730	T	C	0.0471249	-0.00196658	0.000474169	3.36302e-05	3.47328e-07	361194	17.2011
182258807	rs113116325	T	G	0.107637	-0.00136115	0.000321996	2.36657e-05	3.55914e-07	361194	17.8694
61652589	rs113574035	T	G	0.0312096	0.00242994	0.000593235	4.20281e-05	3.57058e-07	361194	16.7779
55292258	rs113761749	A	C	0.0487425	0.0020948	0.000459707	5.19529e-06	4.06931e-07	361194	20.7646
42188746	rs113998698(a)	G	A	0.0189476	-0.00321375	0.000786239	4.36154e-05	3.83973e-07	361194	16.7076
29298951	rs114311291	T	C	0.0151885	0.00346922	0.000809365	1.81681e-05	3.60049e-07	361194	18.3728
17786485	rs114577583	C	A	0.0532796	0.00193527	0.000456148	2.20958e-05	3.77829e-07	361194	18
125773009	rs114614544	C	T	0.0107896	0.00430507	0.00100112	1.70655e-05	3.95626e-07	361194	18.4922
49978054	rs114843718	C	A	0.0137702	0.00352618	0.000860583	4.1785e-05	3.3772e-07	361194	16.7889
74171061	rs115670873	T	A	0.0415283	0.00220715	0.000507673	1.37686e-05	3.87808e-07	361194	18.9015
1265152	rs11697413(a)	A	G	0.0614033	0.00191587	0.000412431	3.39688e-06	4.2309e-07	361194	21.5789
75457850	rs117184775	A	G	0.0102909	0.00450298	0.000980483	4.37885e-06	4.13039e-07	361194	21.0921
23695924	rs117315937	T	C	0.0164399	0.00350591	0.000778644	6.71537e-06	3.97495e-07	361194	20.2733
11147281	rs117399386	T	A	0.0165216	0.00324118	0.000777973	3.09813e-05	3.41392e-07	361194	17.3571
19155814	rs117400086	C	T	0.0349514	-0.00240882	0.000566085	2.08896e-05	3.91429e-07	361194	18.107
102493202	rs117414580	G	T	0.0421048	0.00201224	0.000492147	4.3389e-05	3.26617e-07	361194	16.7174
192205562	rs1175113	A	C	0.471277	-0.000818801	0.000198448	3.69182e-05	3.34111e-07	361194	17.0241
97055153	rs117780395	T	G	0.0416721	-0.00214208	0.000503321	2.08272e-05	3.66489e-07	361194	18.1126
74149752	rs117876650	C	T	0.019321	-0.00302508	0.000730927	3.4939e-05	3.46785e-07	361194	17.1288
47345797	rs117993381	T	G	0.0381872	0.00211289	0.00051622	4.25922e-05	3.27938e-07	361194	16.7527
175174501	rs12118236	A	G	0.204014	-0.00102594	0.000250481	4.20659e-05	3.41853e-07	361194	16.7762
8585138	rs12453244	G	A	0.737307	-0.00102823	0.000224986	4.87439e-06	4.0955e-07	361194	20.8867
18440941	rs12665721	C	T	0.388009	0.000828449	0.000204082	4.9213e-05	3.25948e-07	361194	16.4787
20719326	rs12922077	T	C	0.0264686	-0.00261626	0.00063651	3.95185e-05	3.52755e-07	361194	16.8947
8081543	rs12979580	G	T	0.358519	-0.000908762	0.000206882	1.12008e-05	3.79862e-07	361194	19.2954
104987720	rs1330527	G	A	0.789862	0.00101647	0.000243959	3.093e-05	3.42985e-07	361194	17.3602
85455809	rs139826073(a)	C	T	0.0124654	0.00419857	0.000922101	5.2836e-06	4.34002e-07	361194	20.7322
16605292	rs140448375	C	T	0.0114929	0.00448418	0.000964162	3.30674e-06	4.56884e-07	361194	21.6305
102597405	rs141058780	T	C	0.00987408	0.00422575	0.001031	4.15595e-05	3.4916e-07	361194	16.7993
32701204	rs141321313	A	G	0.0488406	0.00198117	0.00048189	3.93632e-05	3.64676e-07	361194	16.9024
39278655	rs144351080	A	G	0.023318	0.00272877	0.000664161	3.98162e-05	3.39163e-07	361194	16.8806
79231738	rs149541600	T	C	0.0170703	0.00384893	0.000828674	3.40722e-06	4.97134e-07	361194	21.5731
28567385	rs149909215	A	G	0.0103929	0.00470323	0.00108477	1.45335e-05	4.55011e-07	361194	18.7982
158028249	rs16900293	A	T	0.0354298	0.00227216	0.000542976	2.8568e-05	3.52866e-07	361194	17.5112
72025796	rs17007375	T	C	0.181637	0.00111832	0.00025944	1.62922e-05	3.71803e-07	361194	18.5805
55238147	rs17336988	A	G	0.0168711	0.0035728	0.000774698	3.99227e-06	4.23449e-07	361194	21.2693
32999175	rs17664812	T	G	0.27248	0.00114331	0.000223341	3.07114e-07	5.18248e-07	361194	26.2054
127393580	rs191791363	A	G	0.0128774	0.00402753	0.000910638	9.74788e-06	4.12389e-07	361194	19.5608
72283987	rs2126696	A	G	0.677014	-0.000892156	0.000212819	2.76459e-05	3.48091e-07	361194	17.5736
163310432	rs2167189(a)	C	T	0.641037	-0.000880265	0.000206441	2.00845e-05	3.56607e-07	361194	18.1817
111677041	rs2634074	A	T	0.807215	-0.00129256	0.000252153	2.95951e-07	5.19989e-07	361194	26.2768
31242151	rs2844620	T	C	0.572492	-0.000870852	0.000200707	1.43215e-05	3.71221e-07	361194	18.8262
95963788	rs2993589	C	A	0.0705314	0.00163122	0.000391698	3.1214e-05	3.48877e-07	361194	17.3429
243613000	rs2997488	A	G	0.0538308	0.00183303	0.000446303	4.00664e-05	3.4227e-07	361194	16.8686
161116819	rs339111	C	T	0.0469463	-0.00196333	0.000469156	2.85463e-05	3.44933e-07	361194	17.5127
116460264	rs35723491	C	T	0.106574	0.00155353	0.000320667	1.26867e-06	4.59599e-07	361194	23.471
68439740	rs35847387	T	C	0.0807146	0.00171954	0.000363451	2.23326e-06	4.3879e-07	361194	22.3837
19130827	rs4074733	C	T	0.145683	0.00122552	0.000286274	1.86144e-05	3.73851e-07	361194	18.3264
19654201	rs4307235	T	C	0.622496	0.000916335	0.000210046	1.28591e-05	3.94636e-07	361194	19.0318
43195193	rs4372602	G	A	0.116262	0.00133094	0.000319554	3.11458e-05	3.64006e-07	361194	17.3472
86877832	rs55913979	T	C	0.0939177	-0.00143931	0.000339513	2.24244e-05	3.52577e-07	361194	17.972
87949682	rs559317	G	T	0.252927	-0.000980742	0.000229015	1.84906e-05	3.63494e-07	361194	18.3393
80829916	rs56117408	C	T	0.0154301	0.00344921	0.000833949	3.53492e-05	3.6148e-07	361194	17.1065
52813389	rs62214556(a)	A	G	0.0701586	0.00170711	0.000391911	1.32578e-05	3.80227e-07	361194	18.9735
37594541	rs62235067	C	T	0.0194145	0.00333805	0.000717704	3.3043e-06	4.24255e-07	361194	21.6319
725271	rs62432182	G	T	0.766439	-0.00104734	0.000234308	7.82726e-06	3.9272e-07	361194	19.9803
30473528	rs62544935	C	T	0.0132367	0.00360701	0.000866298	3.13192e-05	3.39874e-07	361194	17.3364
70998158	rs66774416	C	T	0.0106372	0.00448593	0.000978038	4.50537e-06	4.23563e-07	361194	21.0375
29216259	rs6721987	G	A	0.531018	0.000816251	0.000199193	4.17196e-05	3.31851e-07	361194	16.7919
188508345	rs6803867	T	G	0.244833	0.000969262	0.000232787	3.1317e-05	3.47396e-07	361194	17.3366
23144216	rs7098978	G	C	0.289725	-0.00101131	0.000219229	3.9699e-06	4.20931e-07	361194	21.28
134308858	rs71526287	C	A	0.0464456	0.00198231	0.000475554	3.06789e-05	3.48067e-07	361194	17.3757
14460753	rs72781382(a)	C	T	0.0134964	0.00408624	0.000867471	2.47167e-06	4.44625e-07	361194	22.189
97998320	rs72811035	A	G	0.0264345	0.00270176	0.000650279	3.25702e-05	3.75716e-07	361194	17.2621
28123526	rs72918999	A	G	0.0294318	0.00250346	0.000593	2.42549e-05	3.58059e-07	361194	17.8226
117939820	rs73015723	C	T	0.0332933	0.00227251	0.000552581	3.91435e-05	3.32425e-07	361194	16.913
63388487	rs73963648(a)	A	G	0.0477579	0.00190783	0.00046449	4.00304e-05	3.31056e-07	361194	16.8704
208798195	rs73983648	A	G	0.024351	0.00268483	0.000649332	3.5541e-05	3.42511e-07	361194	17.0962
59863893	rs7501414	C	A	0.137269	-0.00119215	0.000290211	3.99393e-05	3.3662e-07	361194	16.8746
126960737	rs75238399(a)	A	G	0.0184748	0.00403214	0.000737427	4.55848e-08	5.89634e-07	361194	29.8974
160458161	rs76307406	A	C	0.070743	0.00180984	0.000420706	1.69379e-05	4.30655e-07	361194	18.5064
41052694	rs76342745	A	G	0.0805745	0.00151691	0.000363783	3.0493e-05	3.40929e-07	361194	17.3874
25632415	rs76685486	A	T	0.0261154	0.00255816	0.000630172	4.9196e-05	3.32881e-07	361194	16.4792
115400076	rs76861484	G	A	0.0126966	0.00382314	0.000891112	1.78476e-05	3.66445e-07	361194	18.4067
83943566	rs77675024	A	G	0.0195878	0.00296453	0.00071207	3.1382e-05	3.37548e-07	361194	17.3327
65120738	rs77676649	A	G	0.0674669	0.00190693	0.000394185	1.31435e-06	4.57567e-07	361194	23.4029
1370775	rs78681726	C	A	0.0997831	0.00137814	0.000333041	3.50364e-05	3.41209e-07	361194	17.1235
14630684	rs79125494	A	G	0.0235951	0.00283088	0.000673833	2.65607e-05	3.69254e-07	361194	17.6497
2850612	rs79444906	T	C	0.00759841	0.00463295	0.0011409	4.89148e-05	3.23709e-07	361194	16.49
98276973	rs79512131	A	G	0.0241794	0.00278987	0.000644817	1.51464e-05	3.67294e-07	361194	18.7195
41258407	rs7985288	A	T	0.10479	0.00145951	0.000322984	6.22028e-06	3.99658e-07	361194	20.4198
108467651	rs7996459	C	T	0.2026	0.00102293	0.000247598	3.6062e-05	3.38094e-07	361194	17.0686
53786149	rs80039192	G	A	0.0129999	0.00354929	0.000871995	4.69613e-05	3.23274e-07	361194	16.5674
134174516	rs80074159	T	C	0.0206785	0.00303357	0.00069546	1.28938e-05	3.7272e-07	361194	19.0267
63396515	rs8077754	C	T	0.0764569	-0.00157085	0.000374109	2.68256e-05	3.48476e-07	361194	17.6308
51084216	rs8103437	T	C	0.156423	-0.00110899	0.000272523	4.71563e-05	3.24572e-07	361194	16.5596
21173906	rs8113210	T	C	0.0143828	0.00345762	0.000837277	3.6348e-05	3.3895e-07	361194	17.0536
106320260	rs9399953	T	C	0.302527	0.000918087	0.000222609	3.72075e-05	3.55704e-07	361194	17.0091
159904478	rs9456413	G	C	0.0252307	0.00276645	0.000647	1.90493e-05	3.7645e-07	361194	18.2826
154768674	rs959249	A	G	0.0505626	0.00193989	0.000456308	2.12603e-05	3.6131e-07	361194	18.0733
30280311	rs9961467	G	A	0.00951122	0.00418105	0.00102422	4.46231e-05	3.29372e-07	361194	16.6642
SNP, single-nucleotide polymorphism; EAF, effect allele frequency; EA, effect allele; BETA, beta. exposure; SE, standard error; P, the Significance level of Cerebral infarction;a: Palindromic SNPs with intermediate allele frequencies (>0.01) were removed;

## Sheet: Supplementary Table 9
Supplementary Table 9 | Characteristics of SNPs associated with Cerebral infarction(TSH).
Position	SNP	EA	OA	EAF	BETA	SE	P	R2	N	F
a	rs10949490	A	G	0.332065	-0.000918638	0.000210884	1.32425e-05	3.74349e-07	361194	18.9759
19259115	rs11025067	A	G	0.190031	-0.00103953	0.00025217	3.75111e-05	3.32657e-07	361194	16.9937
126554444	rs111471730	T	C	0.0471249	-0.00196658	0.000474169	3.36302e-05	3.47328e-07	361194	17.2011
182258807	rs113116325	T	G	0.107637	-0.00136115	0.000321996	2.36657e-05	3.55914e-07	361194	17.8694
61652589	rs113574035	T	G	0.0312096	0.00242994	0.000593235	4.20281e-05	3.57058e-07	361194	16.7779
55292258	rs113761749(a)	A	C	0.0487425	0.0020948	0.000459707	5.19529e-06	4.06931e-07	361194	20.7646
42188746	rs113998698	G	A	0.0189476	-0.00321375	0.000786239	4.36154e-05	3.83973e-07	361194	16.7076
29298951	rs114311291	T	C	0.0151885	0.00346922	0.000809365	1.81681e-05	3.60049e-07	361194	18.3728
17786485	rs114577583	C	A	0.0532796	0.00193527	0.000456148	2.20958e-05	3.77829e-07	361194	18
125773009	rs114614544	C	T	0.0107896	0.00430507	0.00100112	1.70655e-05	3.95626e-07	361194	18.4922
49978054	rs114843718	C	A	0.0137702	0.00352618	0.000860583	4.1785e-05	3.3772e-07	361194	16.7889
74171061	rs115670873(a)	T	A	0.0415283	0.00220715	0.000507673	1.37686e-05	3.87808e-07	361194	18.9015
1265152	rs11697413	A	G	0.0614033	0.00191587	0.000412431	3.39688e-06	4.2309e-07	361194	21.5789
75457850	rs117184775	A	G	0.0102909	0.00450298	0.000980483	4.37885e-06	4.13039e-07	361194	21.0921
23695924	rs117315937	T	C	0.0164399	0.00350591	0.000778644	6.71537e-06	3.97495e-07	361194	20.2733
11147281	rs117399386	T	A	0.0165216	0.00324118	0.000777973	3.09813e-05	3.41392e-07	361194	17.3571
19155814	rs117400086	C	T	0.0349514	-0.00240882	0.000566085	2.08896e-05	3.91429e-07	361194	18.107
102493202	rs117414580(a)	G	T	0.0421048	0.00201224	0.000492147	4.3389e-05	3.26617e-07	361194	16.7174
192205562	rs1175113	A	C	0.471277	-0.000818801	0.000198448	3.69182e-05	3.34111e-07	361194	17.0241
97055153	rs117780395	T	G	0.0416721	-0.00214208	0.000503321	2.08272e-05	3.66489e-07	361194	18.1126
74149752	rs117876650	C	T	0.019321	-0.00302508	0.000730927	3.4939e-05	3.46785e-07	361194	17.1288
47345797	rs117993381	T	G	0.0381872	0.00211289	0.00051622	4.25922e-05	3.27938e-07	361194	16.7527
175174501	rs12118236(a)	A	G	0.204014	-0.00102594	0.000250481	4.20659e-05	3.41853e-07	361194	16.7762
8585138	rs12453244	G	A	0.737307	-0.00102823	0.000224986	4.87439e-06	4.0955e-07	361194	20.8867
18440941	rs12665721	C	T	0.388009	0.000828449	0.000204082	4.9213e-05	3.25948e-07	361194	16.4787
20719326	rs12922077	T	C	0.0264686	-0.00261626	0.00063651	3.95185e-05	3.52755e-07	361194	16.8947
8081543	rs12979580(a)	G	T	0.358519	-0.000908762	0.000206882	1.12008e-05	3.79862e-07	361194	19.2954
104987720	rs1330527	G	A	0.789862	0.00101647	0.000243959	3.093e-05	3.42985e-07	361194	17.3602
2019754	rs138584587	A	G	0.0210096	0.00313912	0.00071013	9.85099e-06	4.05361e-07	361194	19.5407
85455809	rs139826073	C	T	0.0124654	0.00419857	0.000922101	5.2836e-06	4.34002e-07	361194	20.7322
16605292	rs140448375	C	T	0.0114929	0.00448418	0.000964162	3.30674e-06	4.56884e-07	361194	21.6305
102597405	rs141058780	T	C	0.00987408	0.00422575	0.001031	4.15595e-05	3.4916e-07	361194	16.7993
32701204	rs141321313	A	G	0.0488406	0.00198117	0.00048189	3.93632e-05	3.64676e-07	361194	16.9024
148350451	rs142677526(a)	C	A	0.0194286	-0.00336215	0.000790556	2.11077e-05	4.3071e-07	361194	18.0871
39278655	rs144351080	A	G	0.023318	0.00272877	0.000664161	3.98162e-05	3.39163e-07	361194	16.8806
79231738	rs149541600	T	C	0.0170703	0.00384893	0.000828674	3.40722e-06	4.97134e-07	361194	21.5731
28567385	rs149909215	A	G	0.0103929	0.00470323	0.00108477	1.45335e-05	4.55011e-07	361194	18.7982
158028249	rs16900293	A	T	0.0354298	0.00227216	0.000542976	2.8568e-05	3.52866e-07	361194	17.5112
72025796	rs17007375	T	C	0.181637	0.00111832	0.00025944	1.62922e-05	3.71803e-07	361194	18.5805
55238147	rs17336988	A	G	0.0168711	0.0035728	0.000774698	3.99227e-06	4.23449e-07	361194	21.2693
32999175	rs17664812	T	G	0.27248	0.00114331	0.000223341	3.07114e-07	5.18248e-07	361194	26.2054
127393580	rs191791363(a)	A	G	0.0128774	0.00402753	0.000910638	9.74788e-06	4.12389e-07	361194	19.5608
72283987	rs2126696	A	G	0.677014	-0.000892156	0.000212819	2.76459e-05	3.48091e-07	361194	17.5736
163310432	rs2167189	C	T	0.641037	-0.000880265	0.000206441	2.00845e-05	3.56607e-07	361194	18.1817
111677041	rs2634074	A	T	0.807215	-0.00129256	0.000252153	2.95951e-07	5.19989e-07	361194	26.2768
31242151	rs2844620(a)	T	C	0.572492	-0.000870852	0.000200707	1.43215e-05	3.71221e-07	361194	18.8262
95963788	rs2993589	C	A	0.0705314	0.00163122	0.000391698	3.1214e-05	3.48877e-07	361194	17.3429
243613000	rs2997488	A	G	0.0538308	0.00183303	0.000446303	4.00664e-05	3.4227e-07	361194	16.8686
161116819	rs339111	C	T	0.0469463	-0.00196333	0.000469156	2.85463e-05	3.44933e-07	361194	17.5127
116460264	rs35723491	C	T	0.106574	0.00155353	0.000320667	1.26867e-06	4.59599e-07	361194	23.471
68439740	rs35847387	T	C	0.0807146	0.00171954	0.000363451	2.23326e-06	4.3879e-07	361194	22.3837
19130827	rs4074733	C	T	0.145683	0.00122552	0.000286274	1.86144e-05	3.73851e-07	361194	18.3264
19654201	rs4307235	T	C	0.622496	0.000916335	0.000210046	1.28591e-05	3.94636e-07	361194	19.0318
43195193	rs4372602	G	A	0.116262	0.00133094	0.000319554	3.11458e-05	3.64006e-07	361194	17.3472
86877832	rs55913979	T	C	0.0939177	-0.00143931	0.000339513	2.24244e-05	3.52577e-07	361194	17.972
87949682	rs559317	G	T	0.252927	-0.000980742	0.000229015	1.84906e-05	3.63494e-07	361194	18.3393
80829916	rs56117408	C	T	0.0154301	0.00344921	0.000833949	3.53492e-05	3.6148e-07	361194	17.1065
52813389	rs62214556	A	G	0.0701586	0.00170711	0.000391911	1.32578e-05	3.80227e-07	361194	18.9735
37594541	rs62235067	C	T	0.0194145	0.00333805	0.000717704	3.3043e-06	4.24255e-07	361194	21.6319
725271	rs62432182	G	T	0.766439	-0.00104734	0.000234308	7.82726e-06	3.9272e-07	361194	19.9803
30473528	rs62544935	C	T	0.0132367	0.00360701	0.000866298	3.13192e-05	3.39874e-07	361194	17.3364
70998158	rs66774416	C	T	0.0106372	0.00448593	0.000978038	4.50537e-06	4.23563e-07	361194	21.0375
29216259	rs6721987	G	A	0.531018	0.000816251	0.000199193	4.17196e-05	3.31851e-07	361194	16.7919
188508345	rs6803867	T	G	0.244833	0.000969262	0.000232787	3.1317e-05	3.47396e-07	361194	17.3366
23144216	rs7098978	G	C	0.289725	-0.00101131	0.000219229	3.9699e-06	4.20931e-07	361194	21.28
134308858	rs71526287	C	A	0.0464456	0.00198231	0.000475554	3.06789e-05	3.48067e-07	361194	17.3757
14460753	rs72781382	C	T	0.0134964	0.00408624	0.000867471	2.47167e-06	4.44625e-07	361194	22.189
97998320	rs72811035	A	G	0.0264345	0.00270176	0.000650279	3.25702e-05	3.75716e-07	361194	17.2621
28123526	rs72918999	A	G	0.0294318	0.00250346	0.000593	2.42549e-05	3.58059e-07	361194	17.8226
117939820	rs73015723	C	T	0.0332933	0.00227251	0.000552581	3.91435e-05	3.32425e-07	361194	16.913
63388487	rs73963648	A	G	0.0477579	0.00190783	0.00046449	4.00304e-05	3.31056e-07	361194	16.8704
208798195	rs73983648	A	G	0.024351	0.00268483	0.000649332	3.5541e-05	3.42511e-07	361194	17.0962
59863893	rs7501414	C	A	0.137269	-0.00119215	0.000290211	3.99393e-05	3.3662e-07	361194	16.8746
126960737	rs75238399	A	G	0.0184748	0.00403214	0.000737427	4.55848e-08	5.89634e-07	361194	29.8974
160458161	rs76307406	A	C	0.070743	0.00180984	0.000420706	1.69379e-05	4.30655e-07	361194	18.5064
41052694	rs76342745	A	G	0.0805745	0.00151691	0.000363783	3.0493e-05	3.40929e-07	361194	17.3874
25632415	rs76685486	A	T	0.0261154	0.00255816	0.000630172	4.9196e-05	3.32881e-07	361194	16.4792
115400076	rs76861484	G	A	0.0126966	0.00382314	0.000891112	1.78476e-05	3.66445e-07	361194	18.4067
83943566	rs77675024	A	G	0.0195878	0.00296453	0.00071207	3.1382e-05	3.37548e-07	361194	17.3327
65120738	rs77676649	A	G	0.0674669	0.00190693	0.000394185	1.31435e-06	4.57567e-07	361194	23.4029
1370775	rs78681726	C	A	0.0997831	0.00137814	0.000333041	3.50364e-05	3.41209e-07	361194	17.1235
14630684	rs79125494	A	G	0.0235951	0.00283088	0.000673833	2.65607e-05	3.69254e-07	361194	17.6497
2850612	rs79444906	T	C	0.00759841	0.00463295	0.0011409	4.89148e-05	3.23709e-07	361194	16.49
98276973	rs79512131	A	G	0.0241794	0.00278987	0.000644817	1.51464e-05	3.67294e-07	361194	18.7195
41258407	rs7985288	A	T	0.10479	0.00145951	0.000322984	6.22028e-06	3.99658e-07	361194	20.4198
108467651	rs7996459	C	T	0.2026	0.00102293	0.000247598	3.6062e-05	3.38094e-07	361194	17.0686
53786149	rs80039192	G	A	0.0129999	0.00354929	0.000871995	4.69613e-05	3.23274e-07	361194	16.5674
134174516	rs80074159	T	C	0.0206785	0.00303357	0.00069546	1.28938e-05	3.7272e-07	361194	19.0267
63396515	rs8077754	C	T	0.0764569	-0.00157085	0.000374109	2.68256e-05	3.48476e-07	361194	17.6308
51084216	rs8103437	T	C	0.156423	-0.00110899	0.000272523	4.71563e-05	3.24572e-07	361194	16.5596
21173906	rs8113210	T	C	0.0143828	0.00345762	0.000837277	3.6348e-05	3.3895e-07	361194	17.0536
106320260	rs9399953	T	C	0.302527	0.000918087	0.000222609	3.72075e-05	3.55704e-07	361194	17.0091
159904478	rs9456413	G	C	0.0252307	0.00276645	0.000647	1.90493e-05	3.7645e-07	361194	18.2826
154768674	rs959249	A	G	0.0505626	0.00193989	0.000456308	2.12603e-05	3.6131e-07	361194	18.0733
30280311	rs9961467	G	A	0.00951122	0.00418105	0.00102422	4.46231e-05	3.29372e-07	361194	16.6642
SNP, single-nucleotide polymorphism; EAF, effect allele frequency; EA, effect allele; BETA, beta. exposure; SE, standard error; P, the Significance level of Cerebral infarction; a: Palindromic SNPs with intermediate allele frequencies (>0.01) were removed;
